# Supplementary material for: Combined noncanonical NF-κB agonism and targeted BET bromodomain inhibition reverse HIV latency ex vivo
Source: J Clin Invest. 2022 Apr 15;132(8):e157281. doi: 10.1172/JCI157281 (PMC9012286; doi:10.1172/JCI157281)
Supplement: Supplemental data set 1 [file jci-132-157281-s195.xlsx]

## Sheet: DEG_10clusters
p_val	avg_log2FC	pct.1	pct.2	p_val_adj	cluster	gene		p_val	avg_log2FC	pct.1	pct.2	p_val_adj	cluster	gene		p_val	avg_log2FC	pct.1	pct.2	p_val_adj	cluster	gene		p_val	avg_log2FC	pct.1	pct.2	p_val_adj	cluster	gene		p_val	avg_log2FC	pct.1	pct.2	p_val_adj	cluster	gene		p_val	avg_log2FC	pct.1	pct.2	p_val_adj	cluster	gene		p_val	avg_log2FC
0	0.737324	0.978	0.639	0	0	CHI3L2		0	1.38365	0.931	0.346	0	1	HIST1H1B		0	0.945868	0.947	0.675	0	2	ARPP21		0	3.28656	0.999	0.26	0	3	HIV-Tx		0	2.96553	1	0.285	0	4	HIV-Tx		0	1.53236	0.999	0.766	0	5	CENPF		0	1.73751
0	0.583807	1	0.986	0	0	HSP90AB1		0	1.26614	0.964	0.604	0	1	HIST1H4C		0	0.825549	1	1	0	2	MALAT1		0	2.00482	0.999	0.974	0	3	NEAT1		0	1.17967	0.998	0.975	0	4	NEAT1		0	1.52657	0.942	0.284	0	5	UBE2C		0	1.57564
0	0.56958	0.996	0.935	0	0	HSPD1		0	1.21139	0.978	0.642	0	1	HIST1H1D		0	0.683053	0.616	0.348	0	2	PIK3R3		0	1.11156	1	1	0	3	TMSB4X		0	0.973093	0.964	0.546	0	4	TOP2A		0	1.48211	0.993	0.551	0	5	TOP2A		0	1.41775
0	0.499106	0.586	0.331	0	0	MYC		0	1.12372	0.91	0.401	0	1	HIST1H1C		0	0.660535	0.909	0.766	0	2	PTPRC		0	1.0354	0.941	0.897	0	3	TRBC1		0	0.940372	0.97	0.692	0	4	TUBB4B		0	1.47904	0.988	0.513	0	5	ASPM		0	1.334
0	0.49826	0.979	0.889	0	0	CALR		0	1.04093	0.946	0.56	0	1	IGLL1		0	0.628894	0.997	0.971	0	2	H3F3B		0	0.909994	1	1	0	3	MALAT1		0	0.917373	0.875	0.605	0	4	HES4		0	1.43392	0.963	0.372	0	5	KPNA2		0	1.19269
0	0.471746	0.996	0.957	0	0	NPM1		0	0.989864	0.885	0.412	0	1	HIST1H1E		0	0.582059	0.998	0.983	0	2	SOX4		0	0.706063	0.911	0.681	0	3	ARPP21		0	0.835683	0.914	0.512	0	4	ASPM		0	1.31552	0.921	0.265	0	5	CCNB1		0	1.16745
0	0.471016	0.869	0.729	0	0	IFI16		0	0.923905	0.994	0.852	0	1	FDPS		0	0.560799	1	1	0	2	RPL28		0	0.533094	0.468	0.161	0	3	SLFN5		0	0.779349	0.77	0.456	0	4	ARL6IP1		0	1.19009	0.966	0.486	0	5	TUBA1C		0	1.07962
0	0.435781	0.907	0.535	0	0	IGLL1		0	0.796524	0.983	0.672	0	1	CHI3L2		0	0.560038	0.997	0.985	0	2	TMSB10		0	0.498137	1	1	0	3	MT-CYB		0	0.737745	1	1	0	4	TMSB4X		0	1.18535	0.838	0.174	0	5	PLK1		0	1.01221
0	0.433828	0.985	0.934	0	0	NCL		0	0.727514	0.921	0.555	0	1	MKI67		0	0.557876	0.768	0.507	0	2	BTG1		0	0.489858	1	1	0	3	MT-CO2		0	0.712924	0.526	0.142	0	4	RMRP		0	1.06265	0.954	0.493	0	5	TPX2		0	0.856774
0	0.404205	0.884	0.759	0	0	GYPC		0	0.704484	0.895	0.569	0	1	HMGCS1		0	0.549975	1	1	0	2	GAPDH		0	0.47192	1	1	0	3	MT-CO3		0	0.71201	0.799	0.396	0	4	KNL1		0	1.04559	0.973	0.616	0	5	CKS2		0	0.790161
0	0.402224	0.871	0.734	0	0	SCD		0	0.700161	1	0.949	0	1	TUBB		0	0.543932	0.623	0.322	0	2	TSC22D1		0	0.423983	1	1	0	3	MT-ND4		0	0.708069	1	1	0	4	MALAT1		0	1.04557	0.999	0.84	0	5	UBE2S		0	0.781516
0	0.395209	0.947	0.832	0	0	TKT		0	0.676711	0.571	0.15	0	1	HIST1H3G		0	0.542226	0.982	0.922	0	2	DDX5		0	0.395918	1	1	0	3	TPT1		0	0.651729	0.934	0.661	0	4	SMC4		0	1.02618	0.913	0.377	0	5	CDK1		0	0.774546
0	0.377543	0.853	0.748	0	0	C1QBP		0	0.665433	0.914	0.637	0	1	ACAT2		0	0.52419	0.499	0.206	0	2	SESN3		0	0.37187	1	1	0	3	MT-CO1		0	0.642791	0.74	0.311	0	4	GTSE1		0	1.00223	0.787	0.213	0	5	AURKA		0	0.663777
0	0.372833	0.937	0.868	0	0	EIF5A		0	0.638895	0.914	0.609	0	1	PCLAF		0	0.513805	0.981	0.927	0	2	EIF4G2		0	0.356917	1	1	0	3	RPLP1		0	0.637613	0.826	0.456	0	4	NUSAP1		0	0.996525	0.969	0.794	0	5	HSPA8		0	0.649813
0	0.352825	0.987	0.839	0	0	FDPS		0	0.622866	0.803	0.477	0	1	TMEM97		0	0.503547	0.947	0.814	0	2	SRSF5		0	-0.501135	0.988	0.998	0	3	YBX1		0	0.600973	0.962	0.781	0	4	H2AFV		0	0.980562	0.929	0.45	0	5	ARL6IP1		0	-2.29633
0	0.343068	0.965	0.923	0	0	BTF3		0	0.610007	1	0.948	0	1	TUBA1B		0	0.46568	0.998	0.995	0	2	CDK6		0	-0.545537	0.897	0.972	0	3	SERBP1		0	0.599846	0.958	0.773	0	4	CBX5		0	0.970978	0.847	0.3	0	5	CENPE		2.14691127603649e-292	0.774234
0	0.325198	1	0.999	0	0	RPL5		0	0.606189	0.968	0.774	0	1	TYMS		0	0.451481	0.998	0.994	0	2	PKM		0	-0.562033	0.951	0.989	0	3	LDHB		0	0.583265	0.702	0.343	0	4	C21orf58		0	0.970827	0.935	0.455	0	5	NUSAP1		1.55074033546662e-280	0.841044
0	0.3242	0.999	0.98	0	0	HNRNPA1		0	0.590762	0.719	0.408	0	1	MVD		0	0.444233	1	1	0	2	TPT1		0	-0.565226	0.986	0.998	0	3	PPIA		0	0.58168	0.996	0.93	0	4	HMGN2		0	0.96601	0.818	0.231	0	5	CDC20		6.46567232615811e-280	0.782551
0	0.297716	1	0.997	0	0	NACA		0	0.581864	0.577	0.202	0	1	HIST1H2AG		0	0.436676	0.436	0.163	0	2	SLFN5		0	-0.577029	0.754	0.908	0	3	PTGES3		0	0.580136	0.653	0.28	0	4	DLGAP5		0	0.946422	0.91	0.419	0	5	PTTG1		6.51514815365404e-279	0.841954
0	0.294461	0.997	0.98	0	0	LDHB		0	0.574519	0.622	0.255	0	1	HIST2H2AC		0	0.375574	0.307	0.086	0	2	BTG2		0	-0.596329	0.499	0.777	0	3	HNRNPDL		0	0.551099	1	1	0	4	MT-CYB		0	0.940973	0.825	0.275	0	5	DLGAP5		1.66975771457907e-275	0.665659
0	0.281775	1	0.999	0	0	RPL3		0	0.554823	0.978	0.845	0	1	FDFT1		0	0.338476	1	1	0	2	RPS28		0	-0.598321	0.784	0.937	0	3	SLC25A5		0	0.54955	0.686	0.321	0	4	KIF11		0	0.901984	0.954	0.625	0	5	MKI67		1.7542859508253e-274	0.786612
0	0.278445	1	0.995	0	0	YBX1		0	0.547606	0.82	0.503	0	1	MYO7B		0	0.331888	1	1	0	2	RPLP1		0	-0.61087	0.342	0.679	0	3	SMC2		0	0.545878	0.995	0.972	0	4	H3F3B		0	0.899308	0.82	0.28	0	5	CCNB2		5.742342512813e-273	0.55882
0	0.264756	1	0.996	0	0	RPL4		0	0.544322	0.923	0.713	0	1	DUT		0	0.324616	1	1	0	2	H3F3A		0	-0.621105	0.679	0.871	0	3	RAD21		0	0.519585	0.543	0.2	0	4	CDCA2		0	0.854581	0.788	0.24	0	5	HMMR		1.11709723179003e-272	0.508791
0	-0.267613	0.055	0.229	0	0	CKAP2L		0	0.527329	0.491	0.141	0	1	HIST1H3B		0	0.285925	1	1	0	2	RPS15		0	-0.62152	0.555	0.836	0	3	DEK		0	0.425344	1	1	0	4	H3F3A		0	0.852847	0.995	0.768	0	5	HMGB2		2.90163504355325e-271	0.670695
0	-0.278859	0.041	0.216	0	0	CDCA3		0	0.524952	0.779	0.458	0	1	ATAD2		0	-0.61811	0.918	0.959	0	2	HSPD1		0	-0.623032	0.94	0.992	0	3	HNRNPA1		0	-0.380576	1	1	0	4	RPL18		0	0.815109	0.828	0.334	0	5	NUF2		1.02886261541322e-268	0.787682
0	-0.286892	0.064	0.252	0	0	NDC80		0	0.523993	0.891	0.635	0	1	HMGA1		0	-0.619786	0.82	0.939	0	2	ANP32B		0	-0.637564	0.756	0.906	0	3	EIF5A		0	-0.387517	1	1	0	4	RPS6		0	0.779412	0.98	0.696	0	5	TUBB4B		8.48192797655541e-266	0.728038
0	-0.291277	1	1	0	0	TPT1		0	0.523422	0.649	0.311	0	1	MYBL2		0	-0.631531	0.982	0.991	0	2	HSP90AB1		0	-0.63857	0.885	0.958	0	3	NCL		0	-0.396331	1	1	0	4	RPS2		0	0.772729	0.988	0.857	0	5	JPT1		7.44642927122064e-259	0.776022
0	-0.293481	0.055	0.239	0	0	HJURP		0	0.461015	0.9	0.702	0	1	SQLE		0	-0.688829	0.452	0.729	0	2	HMGA1		0	-0.656556	0.976	0.998	0	3	HNRNPA2B1		0	-0.416135	1	1	0	4	RPSA		0	0.769983	0.785	0.315	0	5	GTSE1		9.00351638042169e-252	0.732543
0	-0.312402	0.099	0.292	0	0	CDCA8		0	0.454301	0.75	0.494	0	1	EBP		0	-0.693376	0.715	0.898	0	2	FDFT1		0	-0.659644	0.609	0.862	0	3	RANBP1		0	-0.421831	1	1	0	4	RPL19		0	0.767	0.797	0.315	0	5	CDKN3		3.65045547887572e-251	0.606315
0	-0.319134	0.077	0.278	0	0	ANLN		0	0.453163	0.738	0.471	0	1	MCM7		0	-0.723011	0.275	0.62	0	2	MYO7B		0	-0.662659	0.725	0.929	0	3	SNRPB		0	-0.424025	0.998	1	0	4	RPS13		0	0.758157	0.726	0.24	0	5	KIF14		1.71565509873607e-249	0.745207
0	-0.32675	0.07	0.267	0	0	CCNF		0	0.436744	0.755	0.529	0	1	ACLY		0	-0.802007	0.249	0.596	0	2	TMEM97		0	-0.672725	0.381	0.709	0	3	ANP32E		0	-0.459707	1	1	0	4	RPS7		0	0.7562	0.744	0.262	0	5	AURKB		3.06707179329075e-242	0.643468
0	-0.328631	0.099	0.307	0	0	NCAPH		0	0.433368	0.529	0.238	0	1	CDCA5		0	-0.918474	0.356	0.681	0	2	MKI67		0	-0.6785	0.691	0.896	0	3	HSPE1		0	-0.483762	0.997	1	0	4	RPS9		0	0.752294	0.531	0.075	0	5	PIF1		5.30407750972827e-236	-1.70979
0	-0.328734	0.094	0.308	0	0	CDKN2D		0	0.425583	0.643	0.394	0	1	MTHFD2		0	-1.03443	0.831	0.977	0	2	TUBA1B		0	-0.678937	0.923	0.984	0	3	SET		0	-0.484252	0.998	1	0	4	RPL35A		0	0.732911	0.818	0.367	0	5	BIRC5		1.00927912041138e-230	0.512698
0	-0.336758	0.127	0.338	0	0	CCNA2		0	0.422763	0.674	0.423	0	1	NUDT8		0	-1.07409	0.842	0.976	0	2	TUBB		0	-0.686074	0.552	0.802	0	3	IFI16		0	-0.487551	0.999	1	0	4	RPL7		0	0.732606	0.666	0.188	0	5	KNSTRN		2.5483382720789e-226	0.704577
0	-0.350063	0.118	0.333	0	0	ESCO2		0	0.414668	0.701	0.438	0	1	RRM1		0	-1.11015	0.36	0.749	0	2	ACAT2		0	-0.686753	0.59	0.887	0	3	NASP		0	-0.489467	0.998	1	0	4	RPL24		0	0.681047	0.927	0.564	0	5	CKS1B		7.29433168240098e-225	0.657953
0	-0.353632	0.104	0.318	0	0	KIF2C		0	0.413913	0.648	0.395	0	1	DHCR7		0	-1.11181	0.266	0.617	0	2	TOP2A		0	-0.687174	0.231	0.596	0	3	EBP		0	-0.511379	0.994	1	0	4	RPL34		0	0.676463	0.643	0.199	0	5	PRR11		1.85445623902052e-223	0.33098
0	-0.357477	0.1	0.325	0	0	KIFC1		0	0.41088	0.58	0.324	0	1	CDT1		0	-1.14391	0.211	0.526	0	2	HIST1H1B		0	-0.688384	0.492	0.791	0	3	INSIG1		0	-0.524761	1	1	0	4	RPL7A		0	0.659023	0.657	0.222	0	5	KIF2C		3.86422513776391e-223	0.66431
0	-0.357482	0.211	0.419	0	0	CKAP2		0	0.401735	0.986	0.906	0	1	ANP32B		0	-1.27573	0.267	0.697	0	2	HMGCS1		0	-0.696634	0.11	0.446	0	3	CDK1		0	-0.53616	0.995	1	0	4	RPL14		0	0.633499	0.683	0.242	0	5	CCNA2		1.85714465514897e-220	0.543225
0	-0.357511	0.527	0.733	0	0	POLR2J3.1		0	0.397275	0.778	0.53	0	1	HELLS		0	-1.66732	0.636	0.919	0	2	FDPS		0	-0.698454	0.449	0.751	0	3	ATF4		0	-0.547017	0.999	1	0	4	RPL6		0	0.626009	0.725	0.325	0	5	ARHGAP11A		9.7078578341166e-219	0.599863
0	-0.370399	0.149	0.372	0	0	FBXO5		0	0.394485	0.767	0.531	0	1	USP1		0	-1.99586	0.193	0.714	0	2	IGLL1		0	-0.712709	0.17	0.523	0	3	MVD		0	-0.558514	0.962	0.996	0	4	EEF2		0	0.62385	1	0.958	0	5	TUBA1B		8.24852774585756e-214	0.52756
0	-0.372543	0.079	0.297	0	0	HIST1H3B		0	0.386534	0.506	0.233	0	1	FBXO5		0	-2.00978	0.355	0.798	0	2	CHI3L2		0	-0.712955	0.102	0.451	0	3	MYC		0	-0.562673	1	1	0	4	RPL10		0	0.614821	0.557	0.133	0	5	CENPA		6.68788843936097e-211	0.531232
0	-0.373183	0.191	0.413	0	0	KIF15		0	0.384537	0.662	0.327	0	1	CDK1		5.19093017784056e-299	-0.624289	0.296	0.622	1.03964e-294	2	CKS1B		0	-0.713014	0.818	0.961	0	3	NUCKS1		0	-0.567276	1	1	0	4	RPL13A		0	0.591305	0.611	0.205	0	5	CDCA8		3.753773681441e-209	0.606649
0	-0.373527	0.071	0.292	0	0	KIF23		0	0.37621	0.637	0.39	0	1	ATAD5		1.83032954339811e-295	-0.660576	0.125	0.445	3.66578e-291	2	CDK1		0	-0.719433	0.969	0.997	0	3	STMN1		0	-0.585811	0.975	0.999	0	4	RPL4		0	0.590425	0.587	0.197	0	5	KIF23		1.41010793298909e-200	0.60008
0	-0.375346	0.251	0.463	0	0	BIRC5		0	0.37462	0.769	0.545	0	1	PCNA		3.72676194810889e-295	-0.650642	0.63	0.821	7.46396e-291	2	GYPC		0	-0.741834	0.406	0.729	0	3	IDI1		0	-0.622684	0.989	0.999	0	4	RPL10A		0	0.582965	0.672	0.284	0	5	CEP55		2.03746466892201e-200	0.63325
0	-0.375523	0.079	0.298	0	0	CDCA2		0	0.372661	0.588	0.339	0	1	MSMO1		4.03292983831605e-295	0.531466	0.705	0.439	8.07715e-291	2	RSRP1		0	-0.748524	0.556	0.854	0	3	TYMS		0	-0.632317	0.991	0.999	0	4	NACA		0	0.51689	0.492	0.138	0	5	CDCA3		5.18489599492969e-200	-1.25679
0	-0.387459	1	1	0	0	H3F3A		0	0.371574	0.627	0.385	0	1	WDR34		5.27249283446852e-292	0.295758	0.999	1	1.05597e-287	2	MT-CO2		0	-0.767196	0.335	0.726	0	3	PCLAF		0	-0.64571	0.991	0.999	0	4	RACK1		0	0.495034	0.507	0.162	0	5	TROAP		1.59056702407635e-199	0.541828
0	-0.404024	0.169	0.375	0	0	RRM2		0	0.369647	0.674	0.447	0	1	NCAPD3		6.71115481233953e-290	-0.601403	0.525	0.779	1.34411e-285	2	SQLE		0	-0.772887	0.383	0.736	0	3	HMGA1		0	-0.650231	0.996	1	0	4	RPL3		0	0.451564	0.451	0.133	0	5	NEK2		9.70969473806429e-198	0.619307
0	-0.404154	0.991	0.996	0	0	PKM		0	0.364872	0.802	0.515	0	1	CKS1B		1.20254861694621e-280	-0.632126	0.613	0.829	2.40846e-276	2	HSPA8		0	-0.787134	0.33	0.702	0	3	FABP5		0	-0.669255	0.947	0.989	0	4	HNRNPA1		0	0.362243	0.316	0.061	0	5	PSRC1		1.44438619065039e-196	0.614914
0	-0.40751	0.689	0.845	0	0	H2AFV		0	0.359096	0.99	0.91	0	1	H2AFZ		2.19205591730515e-269	0.493074	0.67	0.406	4.39025e-265	2	HEXIM1		0	-0.792941	0.189	0.555	0	3	TUBA1C		0	-0.672434	0.993	1	0	4	RPL29		4.7509738953705e-308	0.523196	0.564	0.21	9.51525e-304	5	CDC25B		1.78896804726337e-195	0.580542
0	-0.417503	0.308	0.537	0	0	KIF20B		0	0.359007	0.521	0.239	0	1	RRM2		2.24760260959774e-266	0.402343	0.986	0.947	4.5015e-262	2	MYL6		0	-0.799102	0.465	0.785	0	3	SQLE		0	-0.678952	1	1	0	4	EEF1A1		5.22986448175093e-305	0.832162	0.935	0.631	1.04744e-300	5	HMGCS1		1.29445487305369e-193	-0.771877
0	-0.423843	0.251	0.505	0	0	APLP2		0	0.354691	0.723	0.407	0	1	NUSAP1		2.19840115414346e-265	-1.30024	0.539	0.712	4.40296e-261	2	HIST1H4C		0	-0.799361	0.542	0.84	0	3	TUBA1A		0	-0.743533	0.996	1	0	4	RPL5		1.1783029585671e-304	0.53161	0.648	0.266	2.35991e-300	5	TACC3		3.31466133936043e-192	0.605101
0	-0.425337	0.3	0.527	0	0	P4HA1		0	0.350053	0.866	0.484	0	1	TOP2A		1.34986602204299e-264	0.517062	0.928	0.795	2.70351e-260	2	H1FX		0	-0.801876	0.89	0.979	0	3	NPM1		0	-0.760201	0.877	0.995	0	4	ACTG1		1.26457491461908e-300	0.627337	0.806	0.437	2.53269e-296	5	CKAP5		9.39909869525668e-191	0.607876
0	-0.433528	0.131	0.372	0	0	HIST1H2AG		0	0.347438	0.951	0.824	0	1	NASP		7.46400905327337e-264	-0.575902	0.504	0.741	1.49489e-259	2	PA2G4		0	-0.811708	0.167	0.523	0	3	NUSAP1		0	-0.862813	0.645	0.888	0	4	TKT		1.11331360525773e-299	0.52731	0.517	0.183	2.22974e-295	5	CCNF		1.15817516578375e-188	0.62463
0	-0.436516	0.214	0.446	0	0	C21orf58		0	0.34357	0.488	0.227	0	1	AURKB		1.78670457608508e-263	-0.719464	0.256	0.579	3.57841e-259	2	ASPM		0	-0.814842	0.633	0.898	0	3	TKT		0	-0.869618	0.868	0.978	0	4	NPM1		1.53016881863478e-298	0.565236	1	0.959	3.06462e-294	5	TUBB		3.57973590494706e-188	0.661099
0	-0.446908	0.13	0.393	0	0	NCAPG		0	0.339551	0.445	0.206	0	1	RAD51AP1		2.39061235826323e-263	0.491964	0.683	0.425	4.78792e-259	2	CAMK4		0	-0.823834	0.763	0.937	0	3	CALR		0	-0.891027	0.855	0.963	0	4	HSPD1		1.8095289393945e-289	0.507059	0.527	0.193	3.62412e-285	5	INCENP		2.55029747224143e-186	-1.17072
0	-0.453557	1	1	0	0	GAPDH		0	0.339128	0.564	0.33	0	1	FANCI		5.5701501653856e-261	-0.589131	0.419	0.668	1.11559e-256	2	AIF1		0	-0.827583	0.222	0.625	0	3	MYO7B		0	-0.971802	0.958	0.993	0	4	HSP90AB1		5.97247172801163e-285	0.513766	0.547	0.206	1.19617e-280	5	CDCA2		1.07094767072163e-184	0.422985
0	-0.458745	0.483	0.715	0	0	CIRBP		0	0.337977	0.56	0.324	0	1	FEN1		3.74471678400193e-260	-0.675276	0.226	0.517	7.49992e-256	2	NUSAP1		0	-0.833792	0.83	0.976	0	3	RAN		0	-1.11584	0.338	0.675	0	4	HMGCS1		4.49881342473206e-280	0.621593	0.902	0.615	9.01022e-276	5	CALM2		2.51964782091173e-181	0.349083
0	-0.462767	0.232	0.502	0	0	FAM111A		0	0.331554	0.327	0.101	0	1	HIST1H2AH		3.68926358833152e-258	0.477892	0.834	0.615	7.38886e-254	2	CIRBP		0	-0.838185	0.187	0.562	0	3	TPX2		0	-1.25323	0.745	0.899	0	4	FDPS		8.29798102494128e-279	0.569664	0.693	0.329	1.66192e-274	5	CKAP2		4.0249677088786e-181	0.596871
0	-0.464464	0.958	0.981	0	0	H3F3B		0	0.32646	1	0.991	0	1	HMGB1		2.68981226332024e-255	-0.627677	0.255	0.548	5.38716e-251	2	TUBA1C		0	-0.861302	0.206	0.632	0	3	CKS1B		0	-2.03521	0.143	0.698	0	4	IGLL1		5.10048463405666e-278	0.519922	0.62	0.262	1.02153e-273	5	BUB1		1.5835881994596e-180	0.463897
0	-0.471263	0.535	0.753	0	0	SYNE2		0	0.31153	0.999	0.987	0	1	HSP90AB1		1.79093855148051e-254	-0.449101	0.978	0.995	3.58689e-250	2	HMGB1		0	-0.864793	0.999	1	0	3	PTMA		0	-2.04449	0.286	0.787	0	4	CHI3L2		7.54161177617014e-267	0.467524	0.521	0.197	1.51043e-262	5	RANGAP1		1.74210390075058e-177	0.318047
0	-0.471448	0.11	0.378	0	0	AURKB		0	0.305808	0.353	0.144	0	1	HIST1H2AC		3.31566586454668e-252	-0.562016	0.307	0.588	6.64062e-248	2	EBP		0	-0.873109	0.745	0.952	0	3	H2AFZ		3.44235478334395e-307	0.659818	0.722	0.382	6.89435e-303	4	KPNA2		5.36409826156734e-264	0.520047	0.995	0.942	1.07432e-259	5	NUCKS1		1.69433460393368e-175	0.551548
0	-0.471972	0.134	0.405	0	0	H2AFX		0	0.300966	0.393	0.178	0	1	FOXM1		1.86966232935868e-248	-0.624341	0.077	0.356	3.74456e-244	2	UBE2C		0	-0.875914	0.48	0.815	0	3	SCD		1.21898864305692e-303	0.605992	0.92	0.679	2.44139e-299	4	BUB3		3.85666631315935e-261	0.315708	0.29	0.069	7.72413e-257	5	PIMREG		2.06590030691006e-175	0.270241
0	-0.475401	0.072	0.341	0	0	HIST1H3G		0	0.293422	0.997	0.981	0	1	LDHB		6.45722996927772e-246	-0.537806	0.787	0.903	1.29325e-241	2	EIF5A		0	-0.899919	0.646	0.874	0	3	UBE2S		1.74482260829866e-298	0.587284	0.913	0.664	3.49453e-294	4	RNASEH2C		1.82763056782647e-259	0.549886	0.784	0.403	3.66038e-255	5	KNL1		9.9689590455008e-175	0.57349
0	-0.478017	0.167	0.437	0	0	KIF11		0	0.281486	0.29	0.101	0	1	HIST1H2BC		1.21419994621308e-244	-0.571935	0.604	0.801	2.4318e-240	2	SCD		0	-0.916183	0.177	0.604	0	3	TMEM97		1.25742140964901e-297	0.568213	0.953	0.744	2.51836e-293	4	CALM1		6.87153264245582e-258	0.612812	0.753	0.391	1.37623e-253	5	MYC		2.61756124469043e-174	0.585042
0	-0.486091	0.451	0.65	0	0	CKS1B		0	0.275967	0.268	0.078	0	1	HIST1H2BF		7.93569729918344e-242	-0.59144	0.235	0.516	1.58936e-237	2	MVD		0	-0.950381	0.529	0.838	0	3	HSPA8		3.26239510648053e-297	-0.601089	0.826	0.946	6.53392e-293	4	BTF3		1.39354978337201e-257	0.580017	0.984	0.841	2.791e-253	5	RAD21		4.22528195406793e-174	0.654276
0	-0.489843	0.14	0.389	0	0	DLGAP5		0	0.273446	1	0.995	0	1	PPIA		4.81224946111765e-240	-0.385056	0.99	0.997	9.63797e-236	2	YBX1		0	-0.952935	0.721	0.951	0	3	ANP32B		4.34828495720141e-294	-0.344821	1	1	8.70875e-290	4	RPS18		2.65171902608534e-257	0.297901	0.267	0.06	5.31086e-253	5	KIF20A		8.55711668414936e-173	0.559158
0	-0.518902	0.54	0.773	0	0	BUB3		0	0.25583	1	0.999	0	1	ACTB		3.64278768548772e-239	-0.595567	0.261	0.554	7.29578e-235	2	TPX2		0	-0.978105	0.843	0.968	0	3	HSPD1		2.19889488152262e-292	-0.348616	1	1	4.40395e-288	4	RPS8		8.79735941329467e-254	0.505558	0.577	0.244	1.76194e-249	5	BUB1B		9.38313683381569e-172	0.546177
0	-0.561112	0.534	0.753	0	0	SMC4		0	0.252132	0.273	0.1	0	1	E2F8		6.90093664117982e-235	0.264449	1	1	1.38212e-230	2	RPL36		0	-0.984012	0.979	0.996	0	3	HSP90AA1		1.71393623749333e-291	-0.355746	1	1	3.43267e-287	4	RPL32		2.32827509062101e-251	0.39875	0.411	0.133	4.66307e-247	5	KIF18A		2.26099231253301e-171	0.326387
0	-0.573077	0.234	0.519	0	0	KNL1		0	-0.277297	1	1	0	1	RPL28		3.01781656191807e-233	-0.522496	0.237	0.511	6.04408e-229	2	NME4		0	-0.994449	0.429	0.748	0	3	TUBB4B		6.70527859790959e-289	-0.33066	1	1	1.34293e-284	4	RPL13		1.53051907857067e-241	0.328208	0.314	0.085	3.06532e-237	5	TNFAIP8L1		7.69450129715923e-169	0.501477
0	-0.578832	0.161	0.433	0	0	HIST2H2AC		0	-0.282795	1	1	0	1	MT-CO2		4.16050867880655e-230	0.450637	0.619	0.372	8.33267e-226	2	NEK7		0	-1.00008	0.973	0.992	0	3	HSP90AB1		7.46234962400876e-289	-0.373973	1	1	1.49456e-284	4	RPL8		8.64509855406685e-239	0.424996	0.502	0.192	1.73144e-234	5	KIF4A		1.12024932393288e-167	0.353667
0	-0.582311	0.333	0.55	0	0	ARL6IP1		0	-0.317439	1	1	0	1	MT-CO3		1.21759570815664e-224	-0.543486	0.394	0.64	2.4386e-220	2	NME1		0	-1.01651	0.636	0.907	0	3	FDFT1		1.77353541815761e-287	-0.359125	1	1	3.55204e-283	4	RPL18A		8.58734529003873e-238	0.478816	0.594	0.265	1.71987e-233	5	ECT2		4.63947748173629e-167	0.632072
0	-0.591478	0.722	0.811	0	0	HMGB2		0	-0.342963	0.997	0.998	0	1	MT-ND3		2.27882825335708e-224	0.281499	0.248	0.08	4.56404e-220	2	AL353622.1		0	-1.0771	0.967	0.997	0	3	HMGB1		2.85901740045056e-287	-0.390283	0.999	1	5.72604e-283	4	RPS25		2.47623651807377e-237	0.535966	0.795	0.441	4.95941e-233	5	KIF20B		8.00780641319447e-167	0.47137
0	-0.612344	0.695	0.864	0	0	H1FX		0	-0.39396	1	1	0	1	MT-CYB		3.60083446185994e-224	0.417845	0.524	0.276	7.21175e-220	2	H1F0		0	-1.15219	0.176	0.587	0	3	ASPM		8.00537838407071e-286	-0.396442	1	1	1.60332e-281	4	RPL21		1.86935283126229e-232	-1.24699	0.498	0.739	3.74394e-228	5	HIST1H1D		2.46999463350764e-161	0.276079
0	-0.618463	0.125	0.449	0	0	GTSE1		0	-0.417043	0.99	0.997	0	1	CDK6		1.19273307278735e-223	-0.498965	0.403	0.672	2.38881e-219	2	SMC2		0	-1.15292	0.252	0.693	0	3	MKI67		3.42891533828674e-285	0.571366	0.846	0.494	6.86743e-281	4	TPX2		9.37631834291182e-232	0.301353	0.269	0.066	1.87789e-227	5	FAM83D		1.66211514937625e-160	0.520333
0	-0.621713	0.143	0.412	0	0	UBE2C		0	-0.44621	0.747	0.856	0	1	SRSF5		2.08303338131135e-223	-0.516569	0.478	0.721	4.1719e-219	2	IDI1		0	-1.16053	0.317	0.752	0	3	ACAT2		1.16669325710517e-279	0.423261	0.492	0.19	2.33665e-275	4	ANLN		4.94948797720324e-230	0.526682	0.693	0.362	9.91283e-226	5	DBF4		2.01941726762217e-160	0.411537
0	-0.636752	0.338	0.609	0	0	TPX2		0	-0.496227	0.965	0.991	0	1	SOX4		2.38842606367201e-223	-0.471142	0.662	0.844	4.78354e-219	2	SIVA1		0	-1.20529	0.16	0.531	0	3	HIST1H1B		5.32016789635358e-279	0.485478	0.584	0.264	1.06552e-274	4	CD82		5.10584363785833e-230	-0.313961	1	1	1.0226e-225	5	RPLP1		3.36591163923428e-159	0.535284
0	-0.729359	0.172	0.523	0	0	CDK1		0	-0.623517	1	1	0	1	TMSB4X		5.49091483387753e-222	-0.56439	0.576	0.782	1.09972e-217	2	INSIG1		0	-1.26764	0.214	0.622	0	3	TOP2A		2.9369224432086e-278	-0.778137	0.254	0.609	5.88207e-274	4	MYO7B		1.14867337696278e-226	0.48884	0.645	0.31	2.30056e-222	5	SGO2		7.45793777297175e-158	0.720335
0	-0.739269	0.245	0.485	0	0	KPNA2		0	-0.792192	0.53	0.763	0	1	ARPP21		1.03195762976631e-221	0.477195	0.637	0.401	2.0668e-217	2	AC004687.1		0	-1.27391	0.408	0.827	0	3	HMGB2		1.77132928760686e-276	-0.60453	0.723	0.894	3.54762e-272	4	EIF3E		2.53236281911747e-225	0.485512	0.743	0.393	5.07182e-221	5	MAD2L1		7.88169585593661e-156	0.575503
0	-0.784494	0.256	0.594	0	0	NUSAP1		0	-4.4185	0.094	0.421	0	1	HIV-Tx		1.65400731087342e-221	-0.552383	0.455	0.687	3.31265e-217	2	FABP5		0	-1.29873	0.435	0.822	0	3	CENPF		5.14870281437376e-272	0.548748	0.764	0.438	1.03118e-267	4	KIF20B		5.31629143787469e-223	0.437807	0.44	0.163	1.06475e-218	5	HJURP		4.55041318496279e-155	0.547021
0	-0.800787	0.581	0.777	0	0	TUBB4B		8.32883279193358e-308	0.367012	0.827	0.633	1.6681e-303	1	DNMT1		9.92633807486131e-219	0.491799	0.394	0.179	1.98805e-214	2	ID1		0	-1.30658	0.443	0.759	0	3	HIST1H1D		7.00842856455549e-270	-0.718631	0.579	0.791	1.40365e-265	4	IFI16		1.44971594662477e-220	0.75427	0.94	0.637	2.90349e-216	5	IGLL1		1.14493959781593e-154	0.480206
0	-0.844371	0.356	0.632	0	0	ASPM		7.20617836870446e-307	0.371275	0.93	0.803	1.44325e-302	1	RANBP1		2.62494711694273e-216	-0.484803	0.684	0.853	5.25724e-212	2	RANBP1		0	-1.32825	0.235	0.699	0	3	HMGCS1		2.72065264956133e-267	0.572357	0.987	0.765	5.44892e-263	4	HMGB2		3.77141500270084e-212	0.531296	0.865	0.582	7.55339e-208	5	HDGF		4.99760743605368e-153	-0.829666
0	-0.849006	0.326	0.625	0	0	HIST1H1E		7.96280324592431e-307	0.349706	0.813	0.586	1.59479e-302	1	SMC2		9.11176271984438e-216	-0.562995	0.379	0.611	1.8249e-211	2	ACLY		0	-1.51327	0.713	0.908	0	3	FDPS		1.4712223435273e-266	0.530145	0.64	0.308	2.94656e-262	4	CENPE		5.93120981734766e-208	0.450276	0.654	0.321	1.1879e-203	5	KIF15		1.81682828948125e-151	0.514147
0	-0.902403	0.476	0.726	0	0	MKI67		1.8619537203773e-305	-0.37829	0.899	0.944	3.72912e-301	1	EIF4G2		8.23375101693959e-215	0.256346	0.999	1	1.64906e-210	2	MT-CO1		0	-1.55852	0.819	0.978	0	3	TUBB		4.57992047206788e-266	0.288022	1	1	9.17266e-262	4	MT-ND4		6.07616772590855e-205	0.482373	0.752	0.429	1.21693e-200	5	MZT1		2.67890634256371e-151	0.517507
0	-1.02969	0.65	0.76	0	0	HIST1H1D		2.01093734958202e-303	0.330351	0.973	0.912	4.02751e-299	1	PRKDC		2.5731233916203e-213	-0.49715	0.658	0.842	5.15345e-209	2	TYMS		0	-1.72421	0.825	0.977	0	3	TUBA1B		7.62341946354654e-266	0.38208	1	1	1.52682e-261	4	MT-CO3		1.28627503801689e-201	0.433157	0.544	0.244	2.57615e-197	5	TTK		2.1108456219945e-148	0.495781
0	-1.08179	0.297	0.637	0	0	HIST1H1C		3.43502565048218e-303	0.352467	0.656	0.427	6.87967e-299	1	UBE2T		2.80277537220441e-211	-0.491316	0.762	0.888	5.6134e-207	2	HSPE1		0	-1.78622	0.422	0.788	0	3	CHI3L2		1.2291583565497e-264	-0.372769	0.999	1	2.46176e-260	4	RPS23		6.56880408103129e-199	0.41483	0.524	0.228	1.3156e-194	5	PBK		6.00973736744053e-145	0.515186
0	-1.20251	1	1	0	0	MALAT1		6.98882142679706e-301	0.384342	0.889	0.716	1.39972e-296	1	INSIG1		7.79394781410301e-211	-0.445012	0.07	0.319	1.56097e-206	2	AURKB		0	-2.00992	0.148	0.717	0	3	IGLL1		1.88869118311921e-263	-0.32704	1	1	3.78267e-259	4	RPL15		1.57160046102696e-197	0.397748	0.467	0.192	3.1476e-193	5	G2E3		1.52405474760789e-143	0.396445
0	-1.22186	0.274	0.594	0	0	HIST1H1B		1.36146794006047e-299	0.327586	0.556	0.326	2.72675e-295	1	CHAF1A		2.39984577809769e-210	-0.387598	0.973	0.987	4.80641e-206	2	LDHB		1.87561701768667e-305	-0.540741	0.739	0.913	3.75649e-301	3	HNRNPD		1.49503742216621e-262	-0.342826	0.999	1	2.99426e-258	4	RPS24		6.81483756880216e-197	0.495737	0.791	0.491	1.36488e-192	5	HMGB3		4.25222621223548e-142	0.454294
0	-1.25621	0.34	0.691	0	0	TOP2A		5.35342492988945e-296	0.333194	0.655	0.423	1.07218e-291	1	NME4		6.79531306952535e-210	-0.379075	0.532	0.813	1.36097e-205	2	HMGB2		2.06180092465089e-305	-0.713215	0.376	0.669	4.12937e-301	3	CKS2		2.43744141187819e-259	0.455433	0.547	0.24	4.88171e-255	4	ESCO2		1.36972020877482e-196	0.518111	0.988	0.871	2.74328e-192	5	FDFT1		1.50676623440544e-141	0.37545
0	-1.40879	0.964	0.983	0	0	NEAT1		5.39582452053895e-294	0.321526	0.968	0.905	1.08068e-289	1	SLC25A5		2.14951386691185e-208	-0.497837	0.542	0.741	4.30505e-204	2	NUDC		5.2245655651466e-303	-0.626	0.37	0.673	1.04638e-298	3	AIF1		1.73351716876857e-254	0.62532	0.966	0.765	3.47189e-250	4	CENPF		2.02747144459065e-196	0.376389	0.445	0.174	4.06062e-192	5	NDC80		2.50629557887617e-141	0.499461
0	-1.50489	0.545	0.764	0	0	HIST1H4C		8.61375047542686e-294	0.327408	0.637	0.394	1.72516e-289	1	BRCA2		1.39689252293106e-207	-0.444265	0.823	0.943	2.7977e-203	2	H2AFZ		1.08407394104068e-302	-0.604005	0.462	0.739	2.17118e-298	3	CCT5		1.16241263391719e-253	0.410241	0.998	0.995	2.32808e-249	4	B2M		2.59702956905847e-196	0.590913	0.992	0.88	5.20133e-192	5	FDPS		7.83267330308109e-141	0.317476
0	-4.48783	0.143	0.434	0	0	HIV-Tx		1.33321401434212e-290	-0.441156	0.447	0.644	2.67016e-286	1	GABPB1-AS1		4.37779305268898e-205	0.36695	0.509	0.272	8.76784e-201	2	PDE3B		6.05874649356529e-300	-0.510027	0.853	0.957	1.21345e-295	3	HNRNPA3		1.51789674245436e-253	-0.776954	0.433	0.715	3.04004e-249	4	IL32		1.41422921841938e-194	0.339919	0.357	0.122	2.83242e-190	5	SAPCD2		2.41446095353741e-139	0.489566
1.32183389062588e-307	-0.398797	0.655	0.811	2.64737e-303	0	CALM1		1.13298408086455e-288	0.283511	0.379	0.183	2.26914e-284	1	CDC45		5.29358106612656e-205	-0.488847	0.171	0.429	1.0602e-200	2	MSMO1		1.35339062760923e-299	-1.36544	0.513	0.715	2.71057e-295	3	HIST1H4C		2.03530463185866e-253	0.402404	0.474	0.189	4.07631e-249	4	KIF4A		4.74365761626825e-193	0.523932	0.9	0.659	9.5006e-189	5	ANP32E		8.50781281070867e-139	-0.363208
3.55019519706738e-307	-0.361602	0.12	0.309	7.11033e-303	0	AURKA		5.04081652187546e-287	0.26886	0.318	0.139	1.00957e-282	1	HIST1H4E		1.82502110798976e-204	-0.455109	0.695	0.847	3.65515e-200	2	GTF3A		4.22788933677592e-299	-0.600342	0.111	0.435	8.46762e-295	3	MSMO1		1.23899469401192e-252	0.493682	0.641	0.32	2.48146e-248	4	CDKN3		3.38358461934972e-191	0.506128	1	0.994	6.77664e-187	5	HSP90AA1		3.07456780104364e-134	0.433145
8.87530769064204e-304	-0.34948	0.349	0.563	1.77755e-299	0	ADD3		3.32060837587453e-286	0.3083	0.612	0.37	6.65051e-282	1	CLSPN		1.07481219604933e-202	0.439078	0.532	0.306	2.15263e-198	2	KDM6B		1.04028537651696e-298	-0.586781	0.167	0.493	2.08348e-294	3	DHCR7		1.57398188321948e-252	0.384374	0.447	0.172	3.15237e-248	4	AL441992.1		7.02406016958368e-191	-1.26943	0.942	0.979	1.40678e-186	5	NEAT1		1.26825208396805e-133	0.509477
2.34559066663081e-303	0.374058	0.752	0.586	4.69775e-299	0	AIF1		5.78581140409957e-286	0.368895	0.613	0.399	1.15878e-281	1	LSS		3.39594151950479e-201	-0.429904	0.047	0.28	6.80139e-197	2	HIST1H3G		8.10843224425773e-296	-0.578796	0.104	0.429	1.62396e-291	3	BIRC5		8.18785213297121e-252	-0.726656	0.09	0.44	1.63986e-247	4	MYC		1.21755991765631e-189	0.45784	0.632	0.329	2.43853e-185	5	DDX39A		3.92371299996989e-133	0.392197
7.00164011114578e-303	-0.300145	0.118	0.308	1.40229e-298	0	PBK		9.53619658834757e-284	0.329167	0.802	0.587	1.90991e-279	1	AIF1		3.7982219593076e-200	-0.469806	0.311	0.562	7.60708e-196	2	CENPV		8.5486071159537e-295	0.93175	0.813	0.668	1.71212e-290	3	DDIT4		4.05341901524334e-251	0.423145	0.508	0.216	8.11819e-247	4	CDKN2D		8.03717271023839e-189	0.419277	0.997	0.958	1.60968e-184	5	RAN		1.81507455696172e-132	0.437552
6.80067514378548e-300	-0.33629	0.874	0.95	1.36204e-295	0	UBC		2.30260147666764e-282	0.320274	0.952	0.842	4.61165e-278	1	TKT		1.18127573666894e-199	0.254767	1	1	2.36586e-195	2	UBA52		2.49346568419379e-291	-0.830649	0.265	0.56	4.99391e-287	3	HIST1H1E		1.90716478065108e-249	0.386971	0.366	0.123	3.81967e-245	4	SH3BP5		1.25808136091586e-188	0.391783	1	0.993	2.51969e-184	5	HMGB1		2.14374394121109e-132	0.468297
1.94671926702065e-297	-0.339222	0.983	0.988	3.89889e-293	0	TMSB10		4.20997157832823e-282	0.284695	0.992	0.942	8.43173e-278	1	HSPD1		1.30775531083179e-197	0.434281	0.879	0.746	2.61917e-193	2	CALM1		3.54669461389868e-291	-0.554569	0.509	0.786	7.10332e-287	3	SNRPD1		1.63527389721329e-247	0.319848	0.317	0.096	3.27513e-243	4	NXN		1.47363870348926e-188	0.324713	0.354	0.123	2.9514e-184	5	RNF26		4.10236501361292e-132	0.435895
1.0965824080559e-296	-0.353875	0.418	0.624	2.19624e-292	0	PHPT1		2.05382636941099e-280	0.312982	0.587	0.358	4.1134e-276	1	FAM111A		2.49436414088516e-196	0.386272	0.539	0.308	4.99571e-192	2	UBE2H		5.13732851406999e-291	-0.325949	0.998	1	1.0289e-286	3	ACTB		4.27771893500818e-246	0.482405	0.73	0.383	8.56742e-242	4	CDK1		1.18598762115004e-187	0.39999	0.531	0.24	2.3753e-183	5	SGO1		4.37283291715012e-130	0.490384
8.40959265422555e-295	-0.33827	0.14	0.332	1.68427e-290	0	KIF14		3.43681397772835e-280	0.272943	0.728	0.454	6.88325e-276	1	TPX2		3.26061325530421e-196	-0.452338	0.553	0.758	6.53036e-192	2	SSRP1		6.45440803801045e-289	-0.552136	0.616	0.849	1.29269e-284	3	SIVA1		4.58087509058548e-246	0.475343	0.7	0.369	9.17458e-242	4	BIRC5		2.12963311696551e-187	0.511628	0.781	0.475	4.26523e-183	5	HMGCR		2.09892482053022e-128	0.310734
8.54370077389681e-295	-0.3094	0.077	0.249	1.71113e-290	0	SLFN5		2.16326682911542e-279	0.365519	0.836	0.68	4.33259e-275	1	NUDC		3.09639256338536e-195	0.270577	0.318	0.13	6.20146e-191	2	SIPA1L2		3.03124462391352e-286	-0.553157	0.475	0.761	6.07098e-282	3	SRSF7		1.48388379293137e-242	0.313207	1	1	2.97192e-238	4	MT-CO2		7.98084276307848e-186	0.395438	0.498	0.219	1.5984e-181	5	GPSM2		5.17747892448909e-128	0.264889
2.73121340856283e-294	-0.309512	0.134	0.323	5.47007e-290	0	TTK		1.71835480054884e-277	0.292523	0.471	0.254	3.44152e-273	1	NCAPG		7.31760992336766e-195	-0.329068	0.99	0.997	1.46557e-190	2	PPIA		4.12778938516748e-283	-0.450072	0.926	0.981	8.26714e-279	3	CHCHD2		1.29735322746838e-241	0.439416	0.6	0.283	2.59834e-237	4	NCAPG		4.98738008503731e-181	0.317948	0.342	0.118	9.98872e-177	5	KIF18B		1.40555531971116e-127	0.287287
2.83410674064345e-293	-0.306248	0.157	0.353	5.67615e-289	0	TACC3		1.33620570226883e-274	0.316169	0.597	0.372	2.67615e-270	1	BRCA1		1.43393199739191e-194	-0.529634	0.506	0.717	2.87188e-190	2	IL32		1.66380790786575e-282	-0.670491	0.054	0.358	3.33227e-278	3	UBE2C		2.49693853805119e-241	-0.495934	0.966	0.987	5.00087e-237	4	LDHB		8.54778857312162e-180	0.485697	0.778	0.494	1.71195e-175	5	DKC1		1.0314931301184e-125	0.500123
3.53148414291356e-293	-0.387271	0.996	0.945	7.07286e-289	0	TUBB		1.34355011775754e-273	-0.360114	0.892	0.941	2.69086e-269	1	DDX5		4.51813076994955e-194	-0.476097	0.464	0.711	9.04891e-190	2	PCLAF		9.51924184998182e-282	-0.63238	0.435	0.712	1.90651e-277	3	SMC4		8.52324353834296e-241	-0.327154	1	1	1.70704e-236	4	RPL23		7.00695464531705e-177	0.3369	0.388	0.147	1.40335e-172	5	DEPDC1B		6.84823508076995e-124	0.469481
1.76268409469965e-292	-0.420512	0.201	0.397	3.5303e-288	0	CENPE		4.16498966805361e-273	0.276447	0.402	0.203	8.34164e-269	1	KIFC1		2.28694239373683e-193	-0.476335	0.53	0.726	4.58029e-189	2	PHB		2.38549335969117e-281	-0.567235	0.296	0.612	4.77767e-277	3	TMPO		2.50397071425112e-239	-0.850925	0.51	0.722	5.01495e-235	4	ACAT2		7.49530464458757e-176	0.34963	0.403	0.158	1.50116e-171	5	CKAP2L		1.88945292642341e-123	0.482595
1.41506489276745e-290	-0.37122	0.096	0.272	2.83409e-286	0	PLK1		4.31072316889582e-273	0.33132	0.641	0.426	8.63352e-269	1	TMEM106C		2.76878605839634e-192	-0.482879	0.125	0.372	5.54532e-188	2	GTSE1		6.87147246901795e-278	-0.584306	0.471	0.737	1.37622e-273	3	NOP56		7.97517287638396e-238	0.474529	0.711	0.399	1.59727e-233	4	APLP2		5.06009449066363e-175	0.348225	0.43	0.175	1.01344e-170	5	SPDL1		1.38231865913988e-122	0.482372
1.49674235173941e-289	-0.350667	0.172	0.367	2.99768e-285	0	H1F0		1.66870687899225e-271	0.335125	0.904	0.738	3.34209e-267	1	SCD		1.31624982390981e-191	0.426613	0.653	0.431	2.63619e-187	2	PNRC1		1.5503669862224e-272	0.390298	0.249	0.07	3.10508e-268	3	ARRDC4		4.5149868791769e-237	0.357471	0.411	0.153	9.04262e-233	4	CKAP2L		1.95206333277645e-170	0.32452	0.373	0.141	3.90959e-166	5	PRC1		3.75096104857077e-122	0.492479
4.45335435691837e-288	-0.347402	0.216	0.413	8.91918e-284	0	ARHGAP11A		2.8550340449578e-267	0.339987	0.604	0.4	5.71806e-263	1	PHGDH		8.93204596739196e-191	-0.563848	0.553	0.809	1.78891e-186	2	CENPF		1.55252025276837e-272	-0.542848	0.304	0.624	3.10939e-268	3	USP1		5.5765503035519e-237	-0.421362	0.991	0.998	1.11687e-232	4	NAP1L1		8.62398925557466e-169	-0.343039	1	1	1.72721e-164	5	TPT1		1.50962839495798e-121	-0.604488
6.655687339745e-287	-0.346391	0.595	0.774	1.333e-282	0	CARHSP1		1.12475566429722e-261	0.305599	0.595	0.373	2.25266e-257	1	ORC6		1.05424011415582e-186	0.322046	0.999	1	2.11143e-182	2	MT-CYB		3.28804426396141e-272	0.395041	1	0.998	6.5853e-268	3	MT-ND3		5.90680696025179e-236	0.515517	0.776	0.508	1.18302e-231	4	ANAPC11		2.48771368553507e-165	0.472198	0.903	0.684	4.98239e-161	5	BUB3		9.58889756255188e-121	0.48424
4.80901086965697e-285	0.335643	0.835	0.643	9.63149e-281	0	ACAT2		1.27852225339556e-261	0.317642	0.552	0.343	2.56062e-257	1	HIRIP3		1.53909007113235e-186	-0.465613	0.243	0.485	3.08249e-182	2	DHCR7		2.76187158953323e-271	-0.581072	0.483	0.743	5.53148e-267	3	PA2G4		6.79280469199003e-235	-0.352575	0.998	1	1.36046e-230	4	RPL9		4.50514429737018e-165	0.500331	0.83	0.54	9.0229e-161	5	TMEM97		5.79262583717708e-119	0.351321
8.13274469122234e-285	-0.382033	0.915	0.945	1.62883e-280	0	HMGN2		7.25672720026927e-258	0.259288	0.415	0.214	1.45338e-253	1	ESCO2		2.18602776671586e-185	-0.458113	0.267	0.512	4.37818e-181	2	NUDT8		3.32877913325389e-271	-0.51457	0.709	0.885	6.66688e-267	3	TCP1		4.15107854887315e-234	-0.387466	0.994	0.999	8.31378e-230	4	RPL38		9.94300810058476e-162	0.428086	0.685	0.381	1.99139e-157	5	MSMO1		1.58794293651063e-118	0.473756
3.22104034856426e-282	-0.276365	0.11	0.289	6.4511e-278	0	FOXM1		8.97278644727047e-257	-0.352991	0.98	0.988	1.79707e-252	1	TMSB10		1.91971997830051e-184	0.295691	0.999	0.999	3.84482e-180	2	FTL		3.35418309496884e-270	-0.552967	0.251	0.571	6.71776e-266	3	MCM7		1.66628609577545e-231	-0.588478	0.64	0.823	3.33724e-227	4	EIF4B		7.9347335286745e-161	0.51775	0.981	0.733	1.58917e-156	5	CHI3L2		1.91837962631311e-118	0.445236
1.04449119415226e-280	-0.253075	0.015	0.145	2.09191e-276	0	PIF1		3.14134877372607e-256	0.340921	0.659	0.464	6.29149e-252	1	PSMC3		9.14436657172428e-184	0.771238	0.77	0.673	1.83143e-179	2	DDIT4		2.40188481819683e-269	-0.60167	0.151	0.46	4.81049e-265	3	KNL1		3.08743792556226e-231	0.430296	0.464	0.197	6.18352e-227	4	BIRC3		8.47847676462516e-161	0.466064	0.765	0.466	1.69807e-156	5	MVD		1.92698990167163e-118	0.477373
2.43097243349983e-279	-0.331834	0.253	0.452	4.86875e-275	0	FANCI		3.12890990349891e-253	0.323281	0.62	0.416	6.26658e-249	1	CDK4		3.06029287668979e-183	-0.359296	0.974	0.996	6.12915e-179	2	HSP90AA1		4.5854316874134e-268	-0.54304	0.204	0.519	9.1837e-264	3	NUDT8		1.00705954796595e-229	-0.654394	0.77	0.887	2.01694e-225	4	FDFT1		9.05456405428186e-161	0.44735	0.807	0.53	1.81345e-156	5	JARID2		1.2191402873612e-117	0.33817
8.31323850511358e-277	-0.302862	0.161	0.35	1.66498e-272	0	CD82		3.45752388439318e-252	0.32401	0.751	0.564	6.92473e-248	1	POLD2		2.784640707502e-177	-0.417086	0.178	0.422	5.57708e-173	2	MYBL2		7.80518821839187e-268	-0.621831	0.328	0.616	1.56322e-263	3	ACLY		1.21703227860848e-229	0.517693	0.866	0.562	2.43747e-225	4	CKS1B		1.49360922039713e-160	0.402467	0.509	0.246	2.9914e-156	5	DNAJB1		1.25958829234072e-117	-0.645937
8.71794189464716e-276	-0.46322	0.51	0.681	1.74603e-271	0	HES4		3.73906977147855e-252	0.30168	0.496	0.296	7.48861e-248	1	CEP152		2.13085869637936e-176	-0.387431	0.842	0.938	4.26768e-172	2	PRKDC		2.26135510715097e-267	-0.523253	0.682	0.868	4.52904e-263	3	CCT3		8.72852924215372e-228	1.01468	0.848	0.68	1.74815e-223	4	HIST1H4C		2.6319963403063e-160	0.398081	0.567	0.291	5.27136e-156	5	TRBC2		9.19275592123521e-117	0.409217
1.61284351047958e-275	-0.256712	0.082	0.25	3.2302e-271	0	HIST1H2AC		1.70252553625699e-251	0.352446	0.835	0.647	3.40982e-247	1	IL32		1.5546489905237e-175	-0.394429	0.804	0.92	3.11365e-171	2	SNRPB		1.31725367484771e-266	-0.504201	0.137	0.448	2.6382e-262	3	MAD2L1		3.3164330622726e-227	0.408405	0.998	0.998	6.64215e-223	4	MT-ND3		1.62171204399295e-159	0.513644	0.921	0.691	3.24796e-155	5	ACAT2		7.80044623426685e-116	0.464829
4.90164163848759e-275	0.334973	0.946	0.89	9.81701e-271	0	MT-ND6		2.76728923074857e-249	0.328749	0.653	0.442	5.54233e-245	1	HMGCR		2.23203243423445e-174	0.391342	0.836	0.687	4.47031e-170	2	BRD2		3.24880165919151e-266	-0.552937	0.095	0.397	6.5067e-262	3	NUF2		7.47439573509871e-227	-0.629034	0.607	0.797	1.49697e-222	4	C1QBP		2.8122285920644e-158	0.417467	0.661	0.377	5.63233e-154	5	TTF2		1.05531156325721e-114	0.413433
3.53632215524287e-271	0.317765	0.802	0.576	7.08255e-267	0	HMGCS1		3.96760840904367e-249	0.342351	0.799	0.616	7.94633e-245	1	FABP5		1.20027919722198e-173	0.327498	0.489	0.272	2.40392e-169	2	LRP12		5.3738889544256e-266	-0.593984	0.222	0.527	1.07628e-261	3	HMGCR		2.14387011572614e-224	0.539282	0.897	0.665	4.29374e-220	4	SYNE2		1.1347883104236e-157	0.354434	0.464	0.211	2.27275e-153	5	ISOC2		2.81505824799852e-113	0.257999
3.72368179919022e-270	0.362424	0.788	0.667	7.45779e-266	0	PPP1R14B		1.38532263052644e-248	0.350109	0.836	0.682	2.77452e-244	1	CORO1A		2.30693188711644e-171	-0.437101	0.602	0.786	4.62032e-167	2	DUT		7.86025340151716e-265	-0.571746	0.078	0.376	1.57425e-260	3	GTSE1		2.89016135876649e-224	0.484074	0.745	0.461	5.78842e-220	4	DCXR		1.48316823667535e-157	0.40353	0.625	0.332	2.97049e-153	5	KIF11		8.37046854116981e-113	0.454246
9.0786283894233e-269	-0.355067	0.321	0.518	1.81827e-264	0	BRCA2		1.6659642365122e-248	0.319607	0.851	0.697	3.33659e-244	1	SSRP1		4.62676448883578e-170	0.37809	0.922	0.825	9.26648e-166	2	MARCKSL1		1.55128729225652e-264	-0.558497	0.34	0.631	3.10692e-260	3	HDGF		3.68418868719283e-223	0.383774	0.476	0.199	7.37869e-219	4	KIF23		1.38455547379667e-156	0.372832	0.514	0.247	2.77299e-152	5	BCAT1		1.6157970026058e-112	0.461417
1.17130595899398e-268	0.337758	0.925	0.849	2.34589e-264	0	HSPE1		2.47079949390053e-247	0.322583	0.732	0.528	4.94852e-243	1	TMPO		9.58037989714472e-170	-0.372124	0.108	0.335	1.91876e-165	2	CDCA5		1.4939469069662e-262	-0.5511	0.467	0.738	2.99208e-258	3	HNRNPAB		1.01564206748232e-222	0.489682	0.752	0.472	2.03413e-218	4	ADD3		2.27256285384874e-155	-0.329799	1	1	4.55149e-151	5	MT-CO2		5.82195650824493e-112	0.439149
1.91117176853694e-268	-0.369299	0.549	0.728	3.82769e-264	0	BNIP3L		2.86965365191725e-246	0.323586	0.672	0.477	5.74734e-242	1	ALYREF		2.24079069120581e-169	-0.365949	0.91	0.966	4.48786e-165	2	RAN		3.0489275423694e-262	-0.556859	0.493	0.746	6.10639e-258	3	NUDC		4.93163729515916e-222	-0.647269	0.389	0.661	9.87708e-218	4	AIF1		1.19336000927834e-154	0.401698	0.595	0.319	2.39006e-150	5	MIS18BP1		5.84948066367283e-112	-0.640576
6.01274007043523e-268	0.324285	0.864	0.782	1.20423e-263	0	EIF4B		3.64977889401431e-245	0.310501	0.603	0.4	7.30978e-241	1	CCDC34		7.27849202551053e-169	-0.41244	0.244	0.476	1.45774e-164	2	PHGDH		1.13750810065533e-257	0.411153	0.375	0.147	2.2782e-253	3	RMRP		1.79358340569283e-221	-0.421241	0.975	0.997	3.59219e-217	4	EEF1B2		9.47329902307852e-154	0.391849	0.509	0.249	1.89731e-149	5	UBALD2		8.23000590527726e-112	0.365876
2.55457281581844e-267	-0.328267	0.397	0.591	5.1163e-263	0	ANAPC11		3.27902869290721e-244	0.32727	0.842	0.678	6.56724e-240	1	ATF4		1.33619397417654e-168	-0.427928	0.608	0.772	2.67613e-164	2	GADD45GIP1		1.34776781172407e-257	-0.613278	0.636	0.819	2.69931e-253	3	GYPC		4.55059290138065e-220	0.501041	0.924	0.622	9.11393e-216	4	MKI67		1.1019920855942e-153	0.336162	0.487	0.223	2.20707e-149	5	NCAPH		1.22542448398192e-111	0.442124
8.30209349969416e-267	-0.292322	0.256	0.458	1.66274e-262	0	C6orf89		1.060568959385e-241	-0.314433	0.067	0.235	2.12411e-237	1	SLFN5		3.41102419210382e-168	-0.334694	0.935	0.98	6.8316e-164	2	CHCHD2		6.08313682687184e-256	-0.498658	0.041	0.322	1.21833e-251	3	AURKB		9.10225961698156e-219	-0.326219	1	1	1.823e-214	4	RPS16		3.59136976327801e-153	-4.17341	0.071	0.358	7.1928e-149	5	HIV-Tx		1.67730338336999e-111	0.404899
8.34499560588398e-262	-0.267906	0.1	0.268	1.67134e-257	0	INCENP		1.21270042489061e-240	-0.402106	0.328	0.515	2.4288e-236	1	RSRP1		1.1204632136398e-167	-0.432033	0.553	0.732	2.24406e-163	2	ATP5MC1		9.79791854632039e-255	0.427993	1	1	1.96233e-250	3	MT-ATP6		1.70563117282531e-218	-0.292144	1	1	3.41604e-214	4	RPS14		4.04396311099034e-153	0.440515	0.776	0.504	8.09925e-149	5	DDX21		2.7220455702375e-111	0.473037
1.3613806764761e-259	-0.375918	0.093	0.255	2.72657e-255	0	ID1		4.25876365740651e-240	0.316773	0.707	0.492	8.52945e-236	1	MCM3		1.33434290753215e-167	0.343213	0.626	0.398	2.67242e-163	2	APLP2		2.96996878113583e-253	-0.542519	0.216	0.512	5.94825e-249	3	NME4		2.11750744414291e-218	0.411818	1	1	4.24094e-214	4	MT-ATP6		1.99268593231519e-151	0.441003	0.858	0.624	3.99095e-147	5	LBR		3.01522636876252e-111	0.466744
1.01139484625271e-253	0.357349	0.795	0.645	2.02562e-249	0	IL32		5.33182753238993e-239	0.294546	0.518	0.315	1.06786e-234	1	GNA15		5.13772611479446e-166	-0.456923	0.322	0.564	1.02898e-161	2	ATAD2		5.09480790572991e-253	-0.51341	0.587	0.817	1.02039e-248	3	SRSF2		7.17205856301373e-216	-0.630135	0.837	0.924	1.43642e-211	4	CALR		1.49728724071743e-150	0.470288	0.946	0.798	2.99877e-146	5	TUBA1A		3.96760910696169e-111	0.380117
2.36665670093839e-253	-0.342679	0.408	0.597	4.73994e-249	0	BTG1		1.02341217880744e-237	0.303166	0.925	0.767	2.04969e-233	1	DEK		6.78656726170275e-165	0.627113	0.925	0.898	1.35921e-160	2	TRBC1		2.3956645470527e-252	-0.537163	0.561	0.792	4.79804e-248	3	CCT6A		2.83484594084103e-215	0.479064	0.685	0.392	5.67763e-211	4	FAM111A		2.10787390106552e-150	-0.32252	1	1	4.22165e-146	5	RPL28		1.02248747111905e-109	0.431377
1.23437264840076e-252	0.274144	0.984	0.954	2.4722e-248	0	SERBP1		2.70955907500684e-237	0.325948	0.63	0.443	5.4267e-233	1	ERG28		1.36613990757677e-164	0.373909	0.761	0.584	2.73611e-160	2	COMMD6		3.4108891941748e-252	-0.41444	0.965	0.988	6.83133e-248	3	PFN1		5.79277977426559e-214	-0.354871	1	1	1.16018e-209	4	RPL26		2.44392464738967e-150	0.319001	0.373	0.151	4.89469e-146	5	C6orf223		1.14413805385293e-109	-0.598734
2.497986558542e-251	-0.342319	0.221	0.404	5.00297e-247	0	CDKN3		2.64585955294313e-235	0.270284	0.459	0.261	5.29913e-231	1	MCM10		2.7723447551639e-161	0.29312	0.446	0.239	5.55245e-157	2	WDR26		1.46596171940726e-249	-0.509511	0.189	0.488	2.93603e-245	3	MTHFD2		7.6414041443181e-214	0.439845	0.597	0.308	1.53042e-209	4	SGO2		2.92832179137507e-149	0.386887	0.989	0.922	5.86484e-145	5	ANP32B		2.051677782453e-109	-0.616112
1.76821057944694e-250	-0.354512	0.702	0.828	3.54137e-246	0	CBX5		2.35501090786328e-230	0.31311	0.59	0.4	4.71662e-226	1	NSD2		1.56977257745247e-159	0.32427	0.551	0.333	3.14394e-155	2	PSMA3-AS1		1.74037636959788e-249	0.307708	1	1	3.48563e-245	3	MT-ND1		4.53288983495679e-212	0.352712	0.447	0.183	9.07847e-208	4	CCNF		7.9971682299184e-147	0.308233	0.397	0.166	1.60167e-142	5	PECAM1		7.93609255496865e-109	0.376268
4.28907757823994e-247	-0.326675	0.538	0.719	8.59016e-243	0	WSB1		2.99892960572842e-230	-0.447504	0.714	0.804	6.00626e-226	1	PTPRC		2.17075941505939e-159	0.358352	0.559	0.351	4.3476e-155	2	INTS6		6.31070154656641e-248	-0.520325	0.557	0.785	1.26391e-243	3	RNASEH2B		7.21138570615695e-211	-0.278082	1	1	1.4443e-206	4	RPS3		4.69941347513814e-146	0.27343	0.296	0.105	9.41199e-142	5	ARHGEF39		4.24585556488412e-108	0.26333
6.53015357798955e-247	-0.299685	0.25	0.44	1.30786e-242	0	ZWINT		2.03109219985755e-228	0.274873	0.493	0.292	4.06787e-224	1	KIF15		4.27982489482694e-159	0.56904	0.894	0.833	8.57163e-155	2	BNIP3		7.80368633269641e-248	-0.903977	0.299	0.554	1.56292e-243	3	HIST1H1C		9.90556637261568e-210	-0.673425	0.61	0.793	1.98389e-205	4	SCD		7.99475341783019e-145	0.392836	0.573	0.306	1.60119e-140	5	FASN		2.99091653312267e-107	0.432214
2.16615466815086e-245	-0.297458	0.287	0.479	4.33837e-241	0	JAK1		3.56156996511126e-228	0.268093	0.472	0.278	7.13311e-224	1	LIG1		9.84019928591061e-158	0.295844	0.431	0.232	1.9708e-153	2	MXD4		1.65562098940335e-247	-0.51111	0.361	0.654	3.31588e-243	3	FADS1		3.08011908354536e-209	0.43302	0.998	0.994	6.16886e-205	4	PKM		1.13552100049397e-144	0.355325	0.493	0.236	2.27422e-140	5	KIFC1		6.44552449509129e-106	0.323829
7.45638508368314e-244	-0.298912	0.3	0.49	1.49336e-239	0	DCP2		4.1818480806179e-228	0.293821	0.594	0.382	8.37541e-224	1	MCM4		2.66270872558168e-156	0.348937	0.876	0.744	5.33287e-152	2	C9orf16		1.73941724298953e-247	-0.506924	0.225	0.527	3.4837e-243	3	CENPW		2.54667323020167e-208	0.475798	0.727	0.431	5.10048e-204	4	BRCA2		5.6658796104436e-144	0.399914	0.704	0.432	1.13476e-139	5	ICAM2		2.0181165942951e-105	0.26031
9.78298500593003e-243	0.265934	0.994	0.97	1.95934e-238	0	SET		2.10909600966268e-223	0.323266	0.765	0.597	4.2241e-219	1	STK17A		5.72534097167618e-156	-0.28719	0.99	0.998	1.14667e-151	2	GSTP1		4.14349473958973e-244	0.50555	0.69	0.442	8.29859e-240	3	RSRP1		4.81272366196526e-208	0.483088	0.796	0.538	9.63892e-204	4	PHPT1		1.66596538756621e-142	0.439292	0.844	0.598	3.3366e-138	5	NME1		5.30010354764971e-105	0.429332
2.70675554523516e-239	-0.347082	0.7	0.834	5.42109e-235	0	HP1BP3		3.56762400276665e-223	0.314418	0.857	0.716	7.14524e-219	1	IDH2		4.18369577431999e-155	-0.455778	0.303	0.518	8.37911e-151	2	HMGCR		3.08859777103878e-242	-0.552978	0.491	0.732	6.18584e-238	3	PPP1R14B		1.89320038752386e-207	0.475846	0.852	0.617	3.7917e-203	4	NAA38		7.16355162753856e-141	0.320525	0.406	0.178	1.43472e-136	5	LINC00891		3.60852206743687e-104	0.390381
5.03471026767091e-238	-0.321815	0.36	0.541	1.00835e-233	0	DCXR		1.18664924785585e-222	0.304915	0.844	0.695	2.37662e-218	1	PPM1G		1.24063612301532e-151	-0.323813	0.965	0.988	2.48475e-147	2	PFN1		4.30040505431382e-242	-0.29165	0.999	1	8.61285e-238	3	RPL6		2.75733709611905e-205	0.423874	0.526	0.248	5.52239e-201	4	KIF14		7.59829259763549e-141	0.371854	0.563	0.304	1.52179e-136	5	DTYMK		2.0751435191795e-103	0.468142
1.10950324746788e-237	-0.326861	0.569	0.738	2.22211e-233	0	RNASEH2C		1.21929488226765e-221	0.301466	0.857	0.719	2.442e-217	1	GADD45GIP1		2.95868047357735e-151	-0.332618	0.086	0.293	5.92565e-147	2	CCNA2		6.23026562063578e-241	-0.538517	0.605	0.803	1.2478e-236	3	C1QBP		2.81158631799461e-205	0.376658	0.487	0.219	5.63105e-201	4	NCAPH		5.52042148509454e-140	0.298122	0.351	0.141	1.10563e-135	5	TSHR		3.51636716327155e-103	0.456638
9.1175954585827e-237	-0.582574	0.739	0.8	1.82607e-232	0	CENPF		2.18378963639324e-221	0.296562	0.831	0.649	4.37369e-217	1	IDI1		3.22527128811837e-151	-0.772814	0.385	0.544	6.45957e-147	2	HIST1H1C		8.95663563994033e-240	-0.503751	0.269	0.556	1.79383e-235	3	ALYREF		4.70510250856799e-205	0.535904	0.936	0.799	9.42338e-201	4	H1FX		8.22241705632692e-140	0.336102	0.999	0.995	1.64679e-135	5	HNRNPA2B1		3.57248198372741e-103	0.416504
1.00803212075545e-236	-0.27753	0.278	0.467	2.01889e-232	0	TNRC6C		1.04609607389705e-219	0.279498	0.526	0.33	2.09512e-215	1	ZWINT		8.99426568399309e-151	0.435647	0.518	0.326	1.80137e-146	2	CASC15		8.24205091913167e-238	0.273194	1	1	1.65072e-233	3	RPL28		8.29818683881217e-204	-0.315974	0.998	1	1.66196e-199	4	RPS27A		1.03315513534869e-137	0.304606	0.384	0.164	2.0692e-133	5	RACGAP1		1.26480295341095e-102	0.412609
7.61021362960943e-236	-0.379574	0.42	0.593	1.52417e-231	0	ATAD2		4.71913422010442e-217	0.295946	0.919	0.793	9.45148e-213	1	SIVA1		2.96459673186329e-150	0.426495	0.589	0.394	5.93749e-146	2	IKZF2		4.49952356946991e-237	-0.47233	0.128	0.419	9.01165e-233	3	CDT1		5.92423038757665e-201	-0.433048	0.956	0.988	1.1865e-196	4	RPL31		2.17660833238514e-136	0.377228	0.608	0.347	4.35931e-132	5	SKA2		2.06212613025974e-102	0.439849
9.16116687566766e-236	-0.285154	0.189	0.367	1.8348e-231	0	CDCA5		4.81334895008667e-210	0.299249	0.874	0.747	9.64018e-206	1	EIF2S2		1.38234126186062e-149	0.261429	0.396	0.205	2.76855e-145	2	GDF11		4.55662025651784e-235	-0.512709	0.56	0.777	9.126e-231	3	GADD45GIP1		4.66062049323525e-200	-0.278854	1	1	9.33429e-196	4	RPL11		7.38043785079329e-136	0.397365	0.73	0.471	1.47815e-131	5	RUVBL2		2.15868750988628e-102	-0.545853
1.16620586544866e-235	-0.321899	0.272	0.453	2.33568e-231	0	MYBL2		1.98816902710095e-209	0.280345	0.619	0.424	3.9819e-205	1	DNAJC9		8.91703506672338e-149	-0.644244	0.378	0.547	1.7859e-144	2	HIST1H1E		5.5069118039472e-233	-0.40426	0.964	0.988	1.10292e-228	3	ACTG1		4.87632522348298e-200	-0.622447	0.524	0.735	9.7663e-196	4	ATF4		8.66837640753288e-136	0.404496	0.832	0.589	1.7361e-131	5	MYB		3.43795500257607e-102	0.451375
1.52796357788136e-234	0.35334	0.703	0.579	3.06021e-230	0	RSL1D1		4.98911938064532e-209	0.298981	0.666	0.479	9.99221e-205	1	SMC1A		1.30111447595713e-148	0.387962	0.958	0.95	2.60587e-144	2	ADA		2.42040632916957e-230	-0.496181	0.317	0.595	4.84759e-226	3	SNRPA1		1.06392416170958e-199	-0.366456	0.992	0.999	2.13083e-195	4	RPS26		1.37904731703084e-135	0.382001	0.686	0.418	2.76196e-131	5	GTF3C6		3.99163780909727e-102	0.279874
1.0090802972394e-231	-0.251762	0.133	0.298	2.02099e-227	0	STIL		9.22444100786421e-209	0.252492	0.397	0.224	1.84747e-204	1	FANCD2		2.11265858148437e-147	-0.369489	0.159	0.374	4.23123e-143	2	ARHGAP11A		1.04948008271751e-229	-0.537153	0.069	0.337	2.1019e-225	3	DLGAP5		1.53050670989076e-198	-0.527233	0.628	0.817	3.0653e-194	4	ZFAS1		1.06815443390833e-134	0.403668	0.85	0.564	2.1393e-130	5	MYO7B		5.12403825474397e-102	0.421491
1.77098485499782e-231	-0.304547	0.354	0.538	3.54693e-227	0	TMEM106C		1.06241966841059e-207	0.253052	0.835	0.632	2.12781e-203	1	SMC4		2.30295320686605e-146	-0.367485	0.256	0.475	4.61235e-142	2	CCDC34		1.01699791006798e-228	-0.474142	0.139	0.425	2.03684e-224	3	MYBL2		5.17308948747114e-197	0.362121	0.472	0.209	1.03607e-192	4	CDCA8		1.48995388198144e-134	0.414834	0.933	0.781	2.98408e-130	5	HP1BP3		1.20449696726772e-101	0.250737
1.22304098268201e-228	-0.288666	0.315	0.501	2.44951e-224	0	CEP78		5.81178812348881e-207	-0.270316	0.993	0.997	1.16398e-202	1	MT-ND5		3.90760374511436e-145	-0.415768	0.395	0.596	7.82615e-141	2	SRM		3.06332957625277e-226	-0.525719	0.271	0.569	6.13524e-222	3	ATAD2		9.14079767267591e-195	0.347015	0.461	0.194	1.83072e-190	4	PLK1		3.83745007782426e-134	0.334565	0.456	0.22	7.68565e-130	5	MEX3A		1.14256201874461e-100	0.422945
9.84427180929406e-227	-0.309211	1	1	1.97161e-222	0	MT-CYB		1.33666121751586e-204	0.288527	0.57	0.391	2.67707e-200	1	NUP62		5.77294643144473e-145	-0.399725	0.822	0.875	1.15621e-140	2	TKT		3.47859224555421e-225	-0.460106	0.723	0.89	6.96692e-221	3	SRSF3		4.48944762548103e-194	-0.628505	0.662	0.811	8.99147e-190	4	GYPC		4.92574915032901e-134	0.341134	0.526	0.272	9.86529e-130	5	EMC9		7.37673120401416e-100	0.282428
1.6940092704885e-225	-0.287746	0.255	0.436	3.39276e-221	0	SLC5A3		1.36533192176982e-203	0.301687	0.9	0.767	2.73449e-199	1	GYPC		2.09842919997847e-144	0.261315	0.414	0.222	4.20273e-140	2	TRIM8		2.55623589722027e-224	-0.481938	0.189	0.486	5.11963e-220	3	BRCA2		4.80957814984794e-191	0.414481	0.571	0.296	9.63262e-187	4	H2AFX		1.00899280710994e-133	0.418795	0.897	0.697	2.02081e-129	5	CCT5		1.45390993143366e-99	0.286925
5.1081007619258e-222	-0.265965	0.258	0.44	1.02305e-217	0	SAP30		2.29816875407723e-203	0.256493	0.467	0.282	4.60277e-199	1	CENPM		5.07692600710274e-144	-0.38892	0.473	0.661	1.01681e-139	2	YBX3		3.07075925124026e-222	-0.581721	0.206	0.479	6.15012e-218	3	PTTG1		8.74457827688742e-191	0.440498	0.866	0.621	1.75136e-186	4	CIRBP		1.02982696528986e-133	0.405972	0.919	0.752	2.06254e-129	5	RBMX		3.07079849427455e-99	-0.459654
6.3855464298216e-222	-0.465687	0.63	0.742	1.2789e-217	0	ARPP21		7.00003517819603e-203	-0.354175	0.966	0.976	1.40197e-198	1	H3F3B		9.1106682557074e-144	0.274036	0.412	0.222	1.82468e-139	2	CASP8		3.25067496135244e-221	-0.265343	1	1	6.51045e-217	3	EEF1A1		1.46868891328235e-190	-0.392995	0.998	0.999	2.94149e-186	4	ACTB		5.44714547274321e-133	0.439778	0.864	0.645	1.09095e-128	5	HSP90B1		5.09443605432628e-99	0.272506
9.42413237210404e-220	-0.30008	0.331	0.513	1.88747e-215	0	CAMK4		1.66165167352928e-200	-0.323875	0.994	0.994	3.32796e-196	1	PKM		1.59828963237212e-143	0.291268	0.46	0.262	3.20105e-139	2	CLK1		5.64180679877087e-220	-0.454459	0.1	0.371	1.12994e-215	3	KIF15		5.34501140482398e-190	0.451206	0.831	0.582	1.0705e-185	4	POLR2L		1.67177628092204e-132	0.390098	0.667	0.408	3.34823e-128	5	FKBP4		1.10696958157041e-98	0.304922
1.25225784098888e-219	-0.273008	0.4	0.587	2.50802e-215	0	AKR7A2		2.26549505374197e-200	0.298935	0.854	0.729	4.53733e-196	1	RNASEH2B		2.35002842798728e-143	-0.332373	0.958	0.98	4.70664e-139	2	SET		2.05253392291417e-219	-0.50581	0.366	0.633	4.11081e-215	3	MYB		7.24187586625077e-190	0.422193	0.969	0.865	1.4504e-185	4	COX8A		2.39546913735338e-132	0.296314	0.999	0.999	4.79765e-128	5	ACTB		2.46603837010877e-98	0.640306
5.06847279151204e-219	-0.307089	0.365	0.54	1.01511e-214	0	UBE2T		1.1859942829098e-199	0.296738	0.71	0.545	2.37531e-195	1	RAD23A		2.43603259025611e-142	-0.356699	0.845	0.927	4.87889e-138	2	CALR		1.27477868561469e-218	-0.472736	0.556	0.781	2.55313e-214	3	KPNB1		1.39425405533192e-186	0.296472	0.327	0.119	2.79241e-182	4	MXD3		6.57223367226881e-132	0.346583	0.514	0.267	1.31629e-127	5	NCAPD2		3.48235044911693e-97	0.3929
1.14122300475166e-218	-0.275494	0.335	0.518	2.28564e-214	0	VPS29		3.71389534989785e-196	0.271595	0.573	0.389	7.43819e-192	1	GTF3C6		3.4439199605756e-142	-0.387919	0.431	0.647	6.89748e-138	2	FADS1		4.8872952023789e-218	-0.494757	0.607	0.799	9.78827e-214	3	EIF2S2		3.17098119483786e-186	-0.562342	0.89	0.955	6.35084e-182	4	NCL		1.18384802632945e-130	0.339161	0.558	0.291	2.37101e-126	5	NCAPG		5.29171496932771e-97	0.347641
3.12261641133533e-216	-0.268131	0.185	0.353	6.25398e-212	0	PDE3B		2.48005386976257e-195	0.287444	0.676	0.504	4.96705e-191	1	STAG2		3.62218882899046e-142	-0.392081	0.664	0.793	7.25452e-138	2	EIF2S2		4.64753299411115e-217	-0.4518	0.201	0.48	9.30808e-213	3	CCDC34		7.37457361969963e-186	-0.298986	0.999	1	1.47698e-181	4	RPL35		4.29579145524183e-129	0.313664	0.423	0.196	8.60361e-125	5	CIT		2.01711608139953e-96	0.544734
2.47598163120162e-215	-0.252207	0.149	0.31	4.9589e-211	0	SGO1		2.32007144652337e-194	0.283205	0.826	0.67	4.64664e-190	1	NOP56		8.56226479130989e-142	0.38283	0.997	0.984	1.71485e-137	2	ACTG1		6.54767878244647e-217	-0.603748	0.076	0.333	1.31137e-212	3	CCNB1		3.04757165677268e-185	0.303223	0.365	0.141	6.10368e-181	4	CENPA		9.12952680711634e-129	0.384554	0.746	0.478	1.82846e-124	5	CENPW		2.81763216048098e-96	0.367084
3.89774794237491e-213	-0.255268	0.155	0.317	7.80641e-209	0	BUB1B		1.98654048793937e-191	0.285	0.829	0.678	3.97864e-187	1	PA2G4		3.99648663849571e-141	-0.845177	0.66	0.732	8.00416e-137	2	HIST1H1D		3.36200878091018e-215	0.37745	0.998	0.994	6.73343e-211	3	PKM		8.00061641181223e-185	0.495779	0.925	0.779	1.60236e-180	4	HP1BP3		3.05950827685382e-128	0.304151	0.394	0.178	6.12758e-124	5	SPAG5		2.89548610784595e-96	0.433028
5.29639399392549e-212	-0.4655	0.798	0.86	1.06076e-207	0	BNIP3		3.1141933717335e-190	0.254206	0.46	0.285	6.23711e-186	1	RFC4		4.93371873750136e-141	-0.369156	0.638	0.827	9.88125e-137	2	DEK		7.86173493215437e-215	-0.273088	1	1	1.57455e-210	3	RPL7A		3.22441796299097e-184	0.418137	0.599	0.331	6.45786e-180	4	CKAP2		1.82086118445078e-126	0.274524	0.313	0.124	3.64682e-122	5	SUN2		3.62631615016476e-96	0.290762
2.30240991841319e-211	-0.25174	0.156	0.317	4.61127e-207	0	RAD51AP1		6.34901111178349e-186	0.271727	0.556	0.385	1.27158e-181	1	SLC25A1		9.09772442763662e-141	-0.384456	0.438	0.631	1.82209e-136	2	POLD2		1.59780515127902e-214	-0.438094	0.181	0.458	3.20008e-210	3	C19orf48		1.70687067061739e-182	0.335453	0.434	0.191	3.41852e-178	4	CIT		9.20000551181885e-125	0.413122	0.928	0.765	1.84258e-120	5	IFI16		6.46594344618711e-96	0.271345
4.57672423758571e-210	-0.262154	0.173	0.337	9.16626e-206	0	BUB1		4.78961770658686e-181	0.253275	0.927	0.825	9.59265e-177	1	RAD21		2.22531931690277e-140	-0.374527	0.762	0.859	4.45687e-136	2	CCT3		2.21275030105477e-214	-0.520723	0.389	0.64	4.4317e-210	3	NME1		1.90209480954497e-180	-0.442942	0.949	0.98	3.80952e-176	4	SET		3.32314035887159e-124	0.400644	0.793	0.544	6.65559e-120	5	MZB1		7.37946460334544e-96	-0.735556
5.96150290303392e-207	-0.282641	0.282	0.455	1.19397e-202	0	NEK7		8.06907924293045e-180	0.259154	0.561	0.385	1.61608e-175	1	C19orf48		1.38599150077654e-139	-0.411538	0.235	0.451	2.77586e-135	2	KNL1		4.51555806887919e-214	-0.477419	0.241	0.513	9.04376e-210	3	UBE2T		4.90829255944176e-180	0.43134	0.744	0.474	9.83033e-176	4	CENPW		6.30446482742454e-124	0.330108	0.508	0.267	1.26266e-119	5	YDJC		2.09357301972256e-95	-0.560821
1.33387153311192e-206	0.291822	0.844	0.78	2.67148e-202	0	PPA1		4.75399692370732e-179	0.262716	0.587	0.409	9.52131e-175	1	DHCR24		5.08941584701137e-138	-0.325506	0.063	0.247	1.01931e-133	2	HIST1H3B		1.7254470403305e-213	-0.473058	0.414	0.675	3.45573e-209	3	PAICS		2.36373033057309e-179	0.312783	0.361	0.143	4.73408e-175	4	CDCA3		4.08413659827678e-123	0.41515	0.791	0.553	8.17971e-119	5	PTMS		3.09868905429064e-95	0.287015
7.02169839703066e-205	-0.280525	0.447	0.619	1.40631e-200	0	DCTN3		1.14535264412682e-176	0.275065	0.661	0.496	2.29391e-172	1	RIF1		1.38679398055667e-136	0.320445	0.459	0.271	2.77747e-132	2	RBM48		4.44298571016848e-211	0.502657	0.659	0.428	8.89841e-207	3	P4HA1		2.99616143187502e-175	0.375055	0.6	0.32	6.00071e-171	4	KIF15		1.13122275311314e-122	0.348525	0.513	0.271	2.26561e-118	5	SLA		3.51468612863584e-95	0.267938
1.43214469299336e-204	-0.277432	0.572	0.734	2.8683e-200	0	PPDPF		3.57317110709267e-174	0.25529	0.945	0.877	7.15635e-170	1	HNRNPD		3.14108818203031e-136	-0.389366	0.509	0.694	6.29097e-132	2	ANP32E		6.16318663773977e-211	0.358865	0.999	0.995	1.23436e-206	3	MT-ND5		5.08444436975622e-174	0.307061	0.405	0.173	1.01831e-169	4	NDC80		1.33209199651545e-121	0.35863	0.601	0.352	2.66791e-117	5	LYAR		1.69146186728385e-94	0.28729
2.55024284177554e-204	0.26795	0.914	0.865	5.10763e-200	0	EIF3E		2.84071234957709e-173	0.27652	0.848	0.723	5.68938e-169	1	SRRM1		4.81701925783418e-136	-0.425381	0.488	0.657	9.64753e-132	2	STK17A		3.79711301161796e-210	-0.466156	0.253	0.533	7.60486e-206	3	RRM1		1.34799205926995e-173	0.426122	0.878	0.623	2.69976e-169	4	SMC2		2.28062079768681e-121	0.331698	0.49	0.256	4.56763e-117	5	KMT5A		4.71508397855757e-94	-0.490357
4.23397597044673e-204	-0.297242	0.249	0.42	8.47981e-200	0	NUF2		1.23227252155211e-169	0.254591	0.827	0.68	2.468e-165	1	CARHSP1		3.07478209744138e-135	0.287049	0.498	0.301	6.15817e-131	2	MMP24OS		1.60083678893649e-208	-0.429976	0.757	0.905	3.20616e-204	3	SNRPF		4.68498700542271e-173	-0.665012	0.331	0.576	9.38309e-169	4	TMEM97		9.72508529802266e-121	0.328636	0.511	0.273	1.94774e-116	5	MMAB		2.12089008462645e-93	-0.470703
4.98819397485911e-203	-0.276171	0.219	0.384	9.99035e-199	0	SGO2		1.82500298140035e-167	0.278053	0.642	0.484	3.65512e-163	1	UCP2		8.67385782721168e-135	0.275103	0.444	0.254	1.7372e-130	2	TLE4		8.55251731388232e-208	0.327297	0.31	0.121	1.7129e-203	3	SH3BP5		1.91647743542056e-172	-0.289908	0.999	1	3.83832e-168	4	RPL30		1.01705716329544e-120	0.40626	0.89	0.681	2.03696e-116	5	IDI1		2.45498153375103e-93	0.397766
6.3772061830175e-203	-0.251602	0.207	0.375	1.27723e-198	0	CDKN1B		2.79805933923508e-167	0.273008	0.426	0.271	5.60395e-163	1	PSAT1		8.85014165036929e-135	-0.359	0.758	0.861	1.77251e-130	2	RAD21		2.27459477779673e-207	-0.464171	0.053	0.301	4.55556e-203	3	HMMR		3.48226981806018e-171	0.402544	0.554	0.301	6.97429e-167	4	CDKN1B		1.36454829326659e-120	0.253761	0.308	0.123	2.73292e-116	5	REEP4		1.77127568074693e-92	0.329886
1.26523508870324e-202	-0.276631	0.225	0.389	2.53401e-198	0	MIS18BP1		1.13741275770992e-165	0.254215	0.511	0.347	2.27801e-161	1	MYO1G		2.16385967231687e-134	-0.435425	0.679	0.787	4.33378e-130	2	IFI16		4.01567539037093e-207	-0.423679	0.83	0.939	8.04259e-203	3	PRKDC		2.66678859571901e-169	0.312248	0.387	0.165	5.34104e-165	4	RFLNB		1.54249980055915e-120	0.347826	0.725	0.461	3.08932e-116	5	PSME2		2.88369520850831e-92	-0.60256
1.56835583842428e-202	-0.308482	0.392	0.556	3.1411e-198	0	RRM1		3.44477094356926e-165	-0.264708	1	1	6.89919e-161	1	MT-ATP6		3.31205263198348e-133	-0.395982	0.571	0.727	6.63338e-129	2	CCT5		4.62306410256268e-207	-0.461098	0.856	0.945	9.25907e-203	3	HMGN2		1.80086181729401e-168	0.344074	0.483	0.233	3.60677e-164	4	KIFC1		3.32097915987105e-117	0.329789	0.991	0.962	6.65126e-113	5	SERBP1		3.39519855815703e-92	-0.296132
2.05668171381184e-200	-0.290599	0.412	0.58	4.11912e-196	0	SMC1A		5.81657533426197e-165	0.257591	0.748	0.581	1.16494e-160	1	FADS1		3.91740428339987e-133	-0.378668	0.326	0.525	7.84578e-129	2	NCAPD3		9.5498280099653e-207	-0.414038	0.081	0.338	1.91264e-202	3	CDCA5		4.46791668310714e-168	-0.403899	0.92	0.968	8.94834e-164	4	PABPC1		6.2521044084539e-117	0.256205	0.307	0.124	1.25217e-112	5	MXD3		5.00031056042477e-92	0.254609
1.45193232445605e-199	-0.283238	0.282	0.448	2.90793e-195	0	HIRIP3		2.00627936057907e-164	-0.288332	0.787	0.851	4.01818e-160	1	MARCKSL1		6.91166249067175e-133	-0.392463	0.916	0.955	1.38427e-128	2	NCL		2.17334503445318e-205	-0.433741	0.709	0.876	4.35278e-201	3	CBX3		4.72794194425879e-168	-0.555653	0.538	0.735	9.46912e-164	4	CORO1A		2.23167721500559e-116	0.409656	0.898	0.707	4.4696e-112	5	ATF4		6.23731194880509e-92	0.404044
2.83647284753631e-198	-0.463538	1	1	5.68089e-194	0	TMSB4X		1.7408399242153e-162	0.262258	0.776	0.638	3.48655e-158	1	C12orf57		7.13932510767634e-133	-0.335341	0.129	0.33	1.42986e-128	2	NCAPG		3.34169151926682e-204	-0.48023	0.088	0.341	6.69274e-200	3	CCNB2		7.09588106798185e-168	-0.518875	0.482	0.696	1.42116e-163	4	LCK		2.76881238958603e-116	-0.260739	1	1	5.54538e-112	5	MT-CO1		3.00303448147147e-91	0.405167
8.39737121184597e-196	-0.289503	0.347	0.514	1.68183e-191	0	CKAP5		7.90235421420615e-161	0.252278	0.585	0.425	1.58268e-156	1	PDLIM1		8.81485491206025e-133	-0.374919	0.259	0.457	1.76544e-128	2	GTF3C6		1.10683038634386e-203	-0.395221	0.051	0.296	2.21676e-199	3	CCNA2		1.98557723890278e-166	0.328109	0.452	0.213	3.97671e-162	4	CIP2A		4.3437535924085e-116	0.316641	0.463	0.239	8.69967e-112	5	HSD17B7		6.14407533683406e-91	0.322283
2.46247984276032e-193	-0.252825	0.245	0.411	4.93185e-189	0	PSMA3-AS1		1.09926334349203e-158	0.251293	0.597	0.44	2.2016e-154	1	NFATC2IP		8.90153588299924e-133	-0.346606	0.254	0.479	1.7828e-128	2	BRCA2		2.26783932131067e-203	-0.431423	0.04	0.28	4.54203e-199	3	HIST1H3G		2.78353330110898e-166	0.335618	0.477	0.229	5.57486e-162	4	KIF2C		7.59174706436496e-116	0.37027	0.738	0.501	1.52048e-111	5	TIMM10		3.17939872235765e-90	0.40085
6.22406207026712e-193	0.271248	0.702	0.524	1.24656e-188	0	MYO7B		1.2842637708608e-157	0.25271	0.854	0.724	2.57212e-153	1	SNRPD1		2.13096039793301e-132	0.270107	0.418	0.234	4.26789e-128	2	KLHL24		3.4482742194622e-202	0.500765	0.883	0.77	6.9062e-198	3	PTPRC		1.05094804185189e-165	0.371845	0.626	0.358	2.10484e-161	4	ZWINT		1.05001961646425e-115	-0.282613	0.999	1	2.10298e-111	5	RPS28		4.42461763591915e-90	0.398519
1.31632678918474e-192	-0.253789	0.978	0.984	2.63634e-188	0	TPI1		3.98585926811393e-154	0.251211	0.958	0.915	7.98288e-150	1	UBC		3.51990295399906e-132	-0.364246	0.298	0.507	7.04966e-128	2	UBE2T		1.36149910353663e-201	-0.444085	0.215	0.482	2.72681e-197	3	DHCR24		5.23210785044753e-164	0.322904	0.403	0.181	1.04789e-159	4	RUNX3		1.27102621807163e-115	0.370323	0.814	0.592	2.54561e-111	5	DCAF7		9.87518981197778e-90	0.345641
1.25014365848588e-191	-0.250831	0.266	0.434	2.50379e-187	0	LMO4		1.2795285362695e-153	0.256062	0.69	0.536	2.56264e-149	1	SRM		6.15842003371784e-132	-0.360165	0.617	0.774	1.23341e-127	2	SNRPD1		1.56033822926793e-201	-0.47318	0.276	0.54	3.12505e-197	3	DKC1		2.19021366367302e-163	-0.425946	0.933	0.966	4.38656e-159	4	SERBP1		8.79489940663568e-115	0.355021	0.638	0.4	1.76144e-110	5	LARP1		3.68716038514332e-89	-0.265149
4.53923412502575e-187	-0.277682	0.462	0.63	9.09118e-183	0	S100A10		1.52155597523111e-150	0.257503	0.729	0.575	3.04737e-146	1	NME1		1.58831749682303e-130	0.300975	0.951	0.887	3.18108e-126	2	COX6A1		1.72519906544128e-199	-0.440762	0.366	0.622	3.45523e-195	3	ILF2		3.91489446299773e-163	-0.271723	0.998	1	7.84075e-159	4	RPS4X		1.54209712666504e-114	0.32682	0.512	0.28	3.08851e-110	5	HMG20B		4.0511235003102e-89	0.35613
2.98470436342269e-186	-0.285309	0.646	0.787	5.97777e-182	0	SRSF10		1.74041319187248e-148	-0.99666	0.976	0.977	3.4857e-144	1	NEAT1		5.50267364045982e-129	-0.35134	0.272	0.476	1.10208e-124	2	DHCR24		3.01500362429477e-199	-0.526205	0.109	0.361	6.03845e-195	3	CENPE		5.69835636203154e-163	0.388058	0.615	0.358	1.14127e-158	4	SLC5A3		3.1096589299485e-113	0.370835	0.908	0.748	6.22802e-109	5	MRPL51		1.37917500646484e-88	0.335641
1.13171641934688e-185	-0.333783	0.786	0.839	2.2666e-181	0	TYMS		3.00746789262584e-144	0.256139	0.514	0.362	6.02336e-140	1	POLG		4.91196120929818e-126	-0.354136	0.25	0.446	9.83768e-122	2	FKBP4		9.23675026882431e-199	-0.43749	0.121	0.377	1.84994e-194	3	ARHGAP11A		7.64701937046847e-163	-0.275962	1	1	1.53155e-158	4	RPS15A		6.05794218164303e-113	0.266626	0.343	0.15	1.21328e-108	5	SPC25		1.54048076098945e-87	0.34233
1.18212473101873e-184	-0.267126	0.475	0.64	2.36756e-180	0	PBRM1		1.91907110061666e-140	-0.272846	0.754	0.822	3.84352e-136	1	LUC7L3		4.45407557860718e-125	0.315581	0.994	0.995	8.92062e-121	2	LDHA		1.74206571160645e-197	-0.454379	0.656	0.827	3.48901e-193	3	EIF4B		1.09091811090015e-161	-0.477484	0.894	0.929	2.18489e-157	4	ANP32B		1.11659909399764e-112	0.351193	0.671	0.428	2.23632e-108	5	QPRT		5.48524474800514e-87	0.387142
2.5770613005196e-184	0.338903	0.815	0.736	5.16134e-180	0	GLUL		1.40928307706179e-131	-0.257934	0.35	0.49	2.82251e-127	1	ATXN7L3B		1.3979696574727e-124	0.31837	0.864	0.75	2.79985e-120	2	TTC3		1.74410439371316e-197	-0.475567	0.218	0.48	3.49309e-193	3	LSS		1.91206257997164e-161	0.437368	0.691	0.429	3.82948e-157	4	PTTG1		5.16257532375909e-112	0.389249	0.961	0.885	1.03396e-107	5	EIF5A		8.8910599857737e-86	0.273816
6.12069252858222e-184	-0.327094	0.996	0.944	1.22585e-179	0	TUBA1B		1.89942886399003e-131	-0.31738	0.11	0.233	3.80418e-127	1	ID1		2.13514037222507e-124	0.295342	0.522	0.336	4.27626e-120	2	FRYL		2.11559691154674e-197	-0.403838	0.085	0.335	4.23712e-193	3	CEP55		2.00704329381707e-161	0.297832	0.372	0.159	4.01971e-157	4	CENPL		5.45520768383237e-112	0.281974	0.416	0.2	1.09257e-107	5	ANLN		3.69233984449797e-85	0.340451
1.55827051004962e-182	-0.26714	0.317	0.481	3.1209e-178	0	ORC6		7.23797992777823e-130	-0.284833	0.514	0.63	1.44962e-125	1	POLR2L		4.28139231837678e-123	-0.325191	0.166	0.364	8.57477e-119	2	KIF15		1.30603440819679e-196	-0.414908	0.099	0.35	2.61573e-192	3	FASN		2.30620768100425e-161	0.315949	0.421	0.194	4.61887e-157	4	GGH		1.16056799877465e-110	0.39925	0.882	0.695	2.32439e-106	5	DNAJA1		3.73384587349547e-85	0.342079
1.71123963332584e-182	-0.282655	0.527	0.683	3.42727e-178	0	CALM2		4.51004723978535e-125	-0.520668	0.899	0.902	9.03272e-121	1	TRBC1		5.77791384637441e-123	0.271567	0.438	0.259	1.1572e-118	2	MIDN		2.00263329236399e-196	-0.285839	1	1	4.01087e-192	3	RPL5		1.44449089940612e-160	-0.270277	0.999	1	2.89303e-156	4	RPL27A		1.64732616189449e-110	0.323617	0.625	0.376	3.29926e-106	5	LDLR		9.16292731937007e-85	0.364321
9.55086306940599e-182	-0.264545	0.55	0.71	1.91285e-177	0	PSIP1		1.11786085200856e-123	-0.304605	0.728	0.771	2.23885e-119	1	CALM1		1.18602914058863e-121	0.28543	0.54	0.352	2.37538e-117	2	C16orf72		5.09865958119749e-194	-0.412565	0.157	0.419	1.02116e-189	3	LDLR		6.90883916461948e-160	0.278054	0.336	0.134	1.3837e-155	4	KIF18A		1.22367855082282e-109	0.294509	0.436	0.218	2.45078e-105	5	FOXM1		1.88098500507327e-84	-0.474735
2.46339296705138e-180	0.283026	0.585	0.43	4.93368e-176	0	NME4		3.93617742227026e-121	-0.272471	0.682	0.756	7.88338e-117	1	TOP1		1.93627842070485e-121	0.29132	0.506	0.32	3.87798e-117	2	ADI1		8.56879337566725e-194	-0.411384	0.086	0.335	1.71616e-189	3	NCAPG		2.04765457078258e-159	0.393239	0.661	0.409	4.10104e-155	4	DCP2		2.4722199392931e-109	0.311844	0.43	0.214	4.95136e-105	5	CTSG		2.08447588503195e-84	0.394048
9.50283680575857e-180	-0.25416	0.223	0.378	1.90323e-175	0	CENPM		5.12156964469831e-113	-0.272994	0.687	0.757	1.02575e-108	1	TFDP2		3.87632093800135e-121	-0.292845	0.101	0.282	7.7635e-117	2	TTK		1.3609248977438e-193	-0.442362	0.503	0.731	2.72566e-189	3	LSM7		2.15635016137771e-158	0.296316	0.401	0.177	4.31874e-154	4	SLFN5		3.63275880468418e-109	0.422684	0.914	0.749	7.27569e-105	5	INSIG1		2.37427139460899e-84	0.298036
3.30261223336455e-179	-0.29556	0.55	0.687	6.61447e-175	0	SMC2		8.03689789017774e-111	-0.269804	0.364	0.484	1.60963e-106	1	CAMK4		1.7962899546889e-120	-0.368144	0.138	0.33	3.59761e-116	2	DLGAP5		1.67908383070319e-193	-0.449346	0.685	0.847	3.36287e-189	3	GTF3A		8.92239121991628e-157	0.329437	0.462	0.227	1.78698e-152	4	STIL		3.72327188669284e-108	0.286385	0.414	0.206	7.45697e-104	5	RCC1		4.25717484453566e-84	0.284918
1.46053977863295e-175	-0.355495	0.551	0.679	2.92517e-171	0	CKS2		7.12400494734091e-103	-0.252487	0.676	0.744	1.4268e-98	1	ITM2B		2.39967652146854e-120	0.32696	0.687	0.519	4.80607e-116	2	SLC38A2		7.24292726281285e-192	-0.441563	0.489	0.713	1.45061e-187	3	MAZ		1.27909372190944e-156	-0.513538	0.322	0.579	2.56177e-152	4	MZB1		1.07835955520883e-106	0.359453	0.946	0.842	2.15974e-102	5	CCT3		9.87733026628832e-84	0.291116
2.17495587389507e-174	-0.255952	0.528	0.687	4.356e-170	0	NAA38		1.17984814775658e-102	0.259718	0.879	0.826	2.363e-98	1	IGFBP2		3.62285244877862e-120	-0.308675	0.23	0.437	7.25585e-116	2	MAD2L1		1.18284457303545e-191	-0.393212	0.075	0.316	2.369e-187	3	TACC3		1.78606841769207e-156	0.309234	0.396	0.178	3.57714e-152	4	POLQ		1.19154394510699e-106	0.333831	0.603	0.369	2.38642e-102	5	CYFIP2		1.39890454194149e-83	0.365734
2.00019165987861e-173	-0.333435	0.611	0.719	4.00598e-169	0	PCLAF		9.16382556560772e-101	-0.278023	0.461	0.56	1.83533e-96	1	BTG1		1.03192286909613e-119	-0.357652	0.312	0.498	2.06674e-115	2	PSME2		5.84104071954535e-191	-0.448205	0.55	0.757	1.16984e-186	3	SSRP1		4.16632080060162e-156	0.335476	0.522	0.27	8.34431e-152	4	TACC3		3.093448292633e-106	0.340487	0.656	0.42	6.19556e-102	5	PSMB8		1.99074567660968e-83	0.27058
1.08485290565552e-171	-0.270918	0.175	0.321	2.17274e-167	0	HMMR		9.74616530697759e-96	-0.274379	0.949	0.951	1.95196e-91	1	ADA		1.3708640366192e-119	-0.326191	0.822	0.9	2.74557e-115	2	PTGES3		3.41157308652995e-189	-0.436505	0.588	0.784	6.8327e-185	3	RBMX		4.59238731877026e-156	0.361698	0.597	0.345	9.19763e-152	4	MRPS6		3.17800240270446e-106	0.336661	0.704	0.464	6.3649e-102	5	IARS		2.55074881114368e-83	0.36535
1.19929323891194e-171	-0.273075	0.4	0.552	2.40194e-167	0	NCAPD3		1.96374943743057e-83	-0.251417	0.589	0.656	3.933e-79	1	CIRBP		3.96137713260065e-119	0.307686	0.619	0.436	7.93385e-115	2	PIK3R1		1.33232497685512e-187	0.305724	0.999	0.994	2.66838e-183	3	RPS10		5.67342608009351e-156	0.330281	0.481	0.239	1.13627e-151	4	SGO1		4.64676922396938e-106	0.325366	0.697	0.442	9.30655e-102	5	DHCR7		5.76301118289528e-82	-0.458563
7.98832317014951e-171	-0.402259	0.43	0.556	1.5999e-166	0	TUBA1C		1.05602407580118e-63	-0.281496	1	1	2.11501e-59	1	GAPDH		1.37220582274123e-118	-0.348157	0.629	0.766	2.74825e-114	2	IDH2		2.06061424833178e-185	-0.415733	0.159	0.409	4.127e-181	3	DBF4		1.51932359169866e-155	0.360472	0.591	0.329	3.0429e-151	4	ARHGAP11A		7.11999202221099e-106	0.288304	0.423	0.213	1.42599e-101	5	ZNF689		2.01450282619959e-80	0.328119
1.60317994745532e-166	-0.267935	0.318	0.474	3.21085e-162	0	DHFR		3.38927960038033e-63	-0.486885	1	1	6.78805e-59	1	MALAT1		3.49930349845041e-118	-0.381704	0.694	0.793	7.00841e-114	2	C1QBP		4.08266420111049e-185	-0.431138	0.391	0.636	8.17676e-181	3	POLD2		1.12916483465587e-151	0.360428	0.492	0.248	2.26149e-147	4	CDC20		1.53786970711995e-105	0.272441	0.375	0.179	3.08005e-101	5	RCCD1		4.30662160129367e-80	0.381916
4.3960554851987e-166	-0.280387	0.48	0.625	8.80442e-162	0	TMPO		2.72394906052451e-56	-0.464401	0.674	0.687	5.45553e-52	1	DDIT4		6.79021814926117e-118	0.352378	0.789	0.661	1.35994e-113	2	RUNX1		4.2970427567381e-185	-0.395012	0.127	0.375	8.60612e-181	3	DDX39A		1.81846172697101e-151	-0.5182	0.523	0.712	3.64202e-147	4	HMGA1		2.02599412114702e-105	0.330812	0.638	0.401	4.05766e-101	5	CEP70		5.75721689250351e-80	0.372175
1.87487394080939e-154	-0.349159	0.213	0.349	3.755e-150	0	CCNB1		1.0839065822108e-33	-0.338053	0.456	0.487	2.17085e-29	1	ARL6IP1		7.85264487940859e-118	-0.355862	0.362	0.559	1.57273e-113	2	MCM7		5.71201750773392e-185	-0.43839	0.46	0.707	1.144e-180	3	DNMT1		8.85696577609857e-151	0.362138	0.548	0.294	1.77387e-146	4	CCNB2		5.66516436503869e-105	0.291878	0.45	0.237	1.13462e-100	5	DDX10		9.90487629889633e-80	-0.485449
1.54542746153628e-152	0.276548	0.733	0.627	3.09518e-148	0	FABP5		9.98183710846856e-32	-0.268227	0.338	0.391	1.99916e-27	1	ID3		1.95035688770373e-117	0.330475	0.56	0.386	3.90617e-113	2	GSK3B		7.25068582990734e-185	-0.441647	0.487	0.708	1.45217e-180	3	CCT4		3.9482777409824e-150	0.389974	0.665	0.422	7.90761e-146	4	CEP78		7.94006939655362e-105	0.339808	0.857	0.626	1.59024e-100	5	AIF1		1.57240328424207e-79	0.358908
1.10296427318253e-144	0.258868	0.775	0.692	2.20902e-140	0	ATF4										4.09376155444647e-117	0.332266	0.721	0.556	8.19899e-113	2	LEF1		1.61517979506819e-184	0.285946	0.3	0.121	3.23488e-180	3	SLC2A3		1.2717496695266e-148	0.365216	0.585	0.345	2.54706e-144	4	HINT2		1.74029984984854e-104	0.402956	0.886	0.725	3.48547e-100	5	SPTBN1		2.40304523611598e-79	-0.307903
1.12509535371673e-143	-0.254092	0.48	0.619	2.25334e-139	0	LEF1										6.403973889003e-117	0.278477	0.544	0.357	1.28259e-112	2	SLC5A3		7.63059964792968e-184	-0.477344	0.063	0.292	1.52826e-179	3	CDC20		1.01719999763519e-147	0.250749	0.257	0.09	2.03725e-143	4	PIF1		3.15491552171093e-104	0.340102	0.695	0.462	6.31866e-100	5	MRPL3		7.56410454515311e-79	0.370889
1.36618385700706e-143	0.263609	0.686	0.578	2.73619e-139	0	NME1										9.36473091686924e-117	-0.299183	0.937	0.967	1.87557e-112	2	SERBP1		9.45148818332262e-184	-0.272792	0.999	1	1.89294e-179	3	RPL3		2.0598915056073e-147	0.366257	0.62	0.368	4.12555e-143	4	FANCI		7.56109567708049e-104	0.362789	0.794	0.592	1.51434e-99	5	HNRNPH3		1.4212511179017e-78	-0.49591
2.68906382467836e-141	-0.25739	0.222	0.357	5.38566e-137	0	CCNB2										4.77382168930385e-116	0.288867	0.941	0.874	9.56101e-112	2	UQCRB		1.03100208778644e-183	-0.439361	0.485	0.713	2.06489e-179	3	CACYBP		2.13412017997841e-147	-0.492002	0.246	0.5	4.27422e-143	4	NME4		9.69730169154273e-104	0.32683	0.621	0.388	1.94218e-99	5	NUDCD2		2.38439149590348e-78	0.370507
2.84380178809106e-141	-0.359107	0.287	0.421	5.69557e-137	0	ID3										1.53049800996933e-115	0.323253	0.842	0.732	3.06528e-111	2	AKAP9		5.01497509179628e-183	-0.426881	0.412	0.658	1.0044e-178	3	LSM4		6.28283607991787e-147	-0.29648	0.998	1	1.25833e-142	4	RPL12		1.2536441956673e-103	0.349462	0.775	0.557	2.5108e-99	5	SINHCAF		3.08429809308045e-78	0.316102
5.1071683951605e-139	-0.325211	0.717	0.813	1.02286e-134	0	PTPRC										4.57162310647702e-115	-0.344208	0.284	0.469	9.15605e-111	2	ICAM2		6.99669456296164e-182	-0.442228	0.31	0.561	1.4013e-177	3	CENPV		3.09341763833408e-145	0.33426	0.501	0.269	6.1955e-141	4	ACTN4		2.73375518607814e-103	0.295049	0.473	0.257	5.47516e-99	5	PRMT5		5.89554734910202e-78	0.396114
9.58585187977562e-136	0.274617	0.682	0.588	1.91985e-131	0	TFRC										8.44185586799856e-115	-0.284896	0.097	0.271	1.69073e-110	2	KIFC1		4.98495380045139e-179	-0.428217	0.134	0.376	9.98387e-175	3	KIF11		8.34116527078075e-144	0.33736	0.501	0.266	1.67057e-139	4	BUB1		3.35033940384378e-103	0.251535	0.351	0.161	6.71006e-99	5	LGALS9		3.7764739365999e-77	0.360153
1.05831413080135e-135	0.250811	0.616	0.494	2.11959e-131	0	CENPV										1.05745955209281e-114	-0.317955	0.79	0.874	2.11788e-110	2	XRCC5		2.80618998658447e-178	-0.458818	0.243	0.489	5.62024e-174	3	KIF20B		1.72029780775687e-143	0.336447	0.982	0.939	3.44541e-139	4	COX7A2		8.58926512340003e-103	0.255697	0.356	0.165	1.72026e-98	5	SPON2		4.97968560989153e-77	-0.441424
1.23065781017791e-132	-0.260908	0.336	0.474	2.46476e-128	0	CLSPN										3.45943111009144e-114	-0.277048	0.107	0.285	6.92855e-110	2	RAD51AP1		3.28568474664926e-178	-0.420765	0.15	0.392	6.58057e-174	3	GNA15		2.95041385912899e-142	-0.251585	0.999	1	5.90909e-138	4	RPS5		1.00134811092605e-102	0.302045	0.48	0.261	2.0055e-98	5	USP44		7.71754527677014e-77	0.283327
2.22047869952063e-129	0.276649	0.594	0.486	4.44717e-125	0	DDX21										3.46949088153802e-114	0.317364	0.47	0.298	6.9487e-110	2	HHIP-AS1		3.36928743253217e-178	-0.453755	0.524	0.726	6.74801e-174	3	PHB		7.53633904890535e-142	0.366434	0.557	0.323	1.50938e-137	4	ADI1		2.82469899375401e-102	0.305808	0.535	0.309	5.65731e-98	5	ARL2		8.83322485433403e-77	0.267289
2.81031671723394e-129	-0.26784	0.183	0.307	5.6285e-125	0	CDC20										1.0650776185858e-113	-0.331189	0.183	0.371	2.13314e-109	2	KIF11		3.38685909692125e-178	-0.406753	0.067	0.294	6.7832e-174	3	KIF14		1.97311370271693e-141	0.290727	1	0.994	3.95175e-137	4	STMN1		6.14065584751895e-102	-0.80493	0.353	0.538	1.22985e-97	5	HIST1H1C		1.43499538282609e-76	-0.456546
1.70243605089846e-128	-0.487794	0.622	0.713	3.40964e-124	0	DDIT4										4.05636357593486e-113	-0.28531	0.095	0.268	8.12408e-109	2	KIF2C		1.99831109973577e-177	-0.36403	0.051	0.273	4.00222e-173	3	KIF2C		5.90712530771608e-141	0.411083	0.638	0.405	1.18308e-136	4	DHFR		8.62346732885929e-102	0.256041	0.316	0.14	1.72711e-97	5	NDE1		1.5676882508866e-75	0.31033
1.81972025134571e-123	0.251218	0.764	0.692	3.64454e-119	0	PA2G4										4.05737220778598e-113	-0.266702	0.081	0.25	8.12611e-109	2	FOXM1		6.97807975581755e-177	-0.448165	0.411	0.643	1.39757e-172	3	TFRC		1.82791592323306e-140	0.349196	0.6	0.345	3.66095e-136	4	NUF2		9.64262222761536e-102	0.347415	0.86	0.628	1.93122e-97	5	SMC2		2.0464918949519e-75	0.277063
1.75445059685906e-108	-0.284351	0.832	0.873	3.51381e-104	0	FAM162A										7.99944093342584e-113	0.321578	0.612	0.433	1.60213e-108	2	P4HA1		1.96479741708314e-175	-0.390136	0.199	0.456	3.9351e-171	3	ORC6		6.10653014798547e-140	-0.509491	0.553	0.719	1.22302e-135	4	PPP1R14B		4.9937550522796e-101	0.300539	0.51	0.288	1.00015e-96	5	BTN3A2		2.05574284990871e-75	0.411165
2.11998801490626e-95	-0.29474	0.364	0.474	4.24591e-91	0	MKNK2										1.48386205898301e-112	0.368742	0.659	0.512	2.97188e-108	2	ABCB10		5.01303102317053e-175	0.307554	0.998	0.995	1.00401e-170	3	B2M		1.08470289552724e-139	0.385206	1	0.958	2.17244e-135	4	TUBA1B		6.7207100212549e-101	0.273639	0.416	0.212	1.34602e-96	5	PIM3		2.41874868841212e-75	0.272706
2.84813267012665e-22	-0.332087	0.915	0.895	5.70424e-18	0	TRBC1										1.48818549001321e-112	-0.316443	0.161	0.343	2.98054e-108	2	FASN		1.22713925400988e-174	-0.399875	0.248	0.503	2.45771e-170	3	FADS2		4.46673485739575e-139	0.33708	0.55	0.312	8.94598e-135	4	CENPN		4.56141097301826e-100	0.302128	0.48	0.267	9.13559e-96	5	ARHGEF6		2.61222540194599e-74	0.366624
																1.54889951354678e-112	-0.340845	0.459	0.626	3.10214e-108	2	TMEM160		1.30536456382628e-174	-0.417368	0.546	0.754	2.61438e-170	3	PPM1G		6.1767336079107e-139	-0.300778	0.992	0.999	1.23708e-134	4	RPL22		7.47220406218211e-100	0.289399	0.447	0.239	1.49653e-95	5	WDR77		3.57549951835542e-74	0.267137
																3.17607159817716e-112	-0.322673	0.22	0.416	6.36104e-108	2	BIRC5		1.23418395991687e-173	-0.45378	0.765	0.877	2.47182e-169	3	JPT1		8.35011482370608e-139	0.379002	0.86	0.667	1.67236e-134	4	PPDPF		7.84788649900079e-100	0.260824	0.379	0.184	1.57177e-95	5	PLIN3		7.51584142162025e-74	0.331544
																4.29607341173204e-112	-0.29185	0.145	0.328	8.60418e-108	2	CEP55		4.92345122569808e-173	-0.320041	0.97	0.993	9.86069e-169	3	CFL1		8.6150992640154e-139	0.335997	0.541	0.306	1.72543e-134	4	MPC1		3.86705439190249e-99	0.352278	0.889	0.737	7.74494e-95	5	HNRNPDL		1.50057912174016e-73	-0.36776
																1.34242380313257e-111	-0.316475	0.317	0.517	2.68861e-107	2	CENPW		2.57534792429836e-172	-0.406869	0.091	0.319	5.15791e-168	3	HIST1H2AG		1.13700430216433e-136	0.387719	0.761	0.547	2.27719e-132	4	DCTN3		9.44321582601785e-99	0.343044	0.923	0.74	1.89129e-94	5	SQLE		2.31536535978911e-73	0.256846
																1.72337932573195e-111	-0.338691	0.363	0.545	3.45158e-107	2	ALYREF		6.42870238311675e-172	-0.422133	0.285	0.529	1.28754e-167	3	NCAPD3		3.76306359083003e-135	-0.290415	0.995	0.999	7.53666e-131	4	RPS29		1.39975380749925e-98	0.309277	0.481	0.269	2.80343e-94	5	KIF22		4.20961391638682e-73	0.29065
																5.01240667468874e-111	-0.328675	0.276	0.465	1.00388e-106	2	WDR34		4.07037747498252e-170	-0.391551	0.708	0.866	8.15215e-166	3	XRCC6		3.97264133559821e-135	0.308934	0.471	0.245	7.95641e-131	4	TTK		1.77750199060245e-98	0.297452	0.534	0.31	3.55998e-94	5	RUVBL1		6.86256243641443e-73	0.424271
																8.88852082955692e-111	0.285537	0.932	0.853	1.78019e-106	2	PNISR		7.1620037517922e-170	-0.360099	0.04	0.25	1.43441e-165	3	HIST1H3B		1.06970893132165e-134	0.308353	0.451	0.229	2.14241e-130	4	PBK		2.92830547001983e-97	0.274437	0.389	0.195	5.86481e-93	5	MND1		1.92439348917937e-72	0.316543
																1.92185017612613e-110	-0.358175	0.583	0.724	3.84908e-106	2	NOP56		9.88775425588957e-170	-0.426254	0.136	0.37	1.98032e-165	3	CDKN3		1.62510144970292e-134	-0.438699	0.68	0.811	3.25475e-130	4	PPA1		5.53530674449073e-97	0.344919	0.772	0.554	1.10861e-92	5	STIP1		7.77941109233e-72	0.343172
																2.66034397897488e-110	-0.338822	0.355	0.532	5.32814e-106	2	PSMC3		1.83954823361433e-168	0.402966	0.693	0.493	3.68425e-164	3	TTC14		3.06115437733288e-134	0.280478	0.384	0.182	6.13088e-130	4	NFKBIA		8.24046967954949e-97	0.270934	0.43	0.226	1.6504e-92	5	ZAP70		2.25806386380059e-71	0.265468
																3.54607850643883e-110	0.296023	0.668	0.495	7.10209e-106	2	TTC14		8.98348256543456e-168	-0.411939	0.334	0.572	1.79921e-163	3	AHSA1		1.46820849158766e-133	0.343675	0.636	0.399	2.94053e-129	4	JAK1		1.98009440787865e-96	0.352896	0.856	0.649	3.96573e-92	5	FABP5		2.46265734435416e-71	0.3142
																1.09250699800133e-109	0.337721	0.784	0.656	2.18807e-105	2	BNIP3L		3.92349600852208e-167	-0.452572	0.547	0.741	7.85798e-163	3	CORO1A		7.83419951781441e-133	0.388176	0.764	0.518	1.56903e-128	4	ATAD2		2.70863205658472e-96	0.264756	0.376	0.185	5.42485e-92	5	SHCBP1		2.50037281376252e-71	-0.455325
																4.32314674689324e-109	-0.278517	0.139	0.33	8.6584e-105	2	RRM2		4.0644512496323e-167	-0.338173	0.055	0.27	8.14028e-163	3	PBK		1.39112539928511e-132	0.354427	0.677	0.448	2.78615e-128	4	COX17		1.45213874999772e-95	0.334543	0.577	0.358	2.90834e-91	5	GPATCH4		3.73560810517834e-71	0.320835
																1.42333813605122e-108	0.30844	0.781	0.652	2.85066e-104	2	POLR2J3.1		5.47690172487059e-167	-0.419413	0.543	0.739	1.09691e-162	3	CYCS		7.87079453946032e-132	0.323629	0.562	0.333	1.57636e-127	4	DGCR6L		2.10881225454032e-95	0.34864	0.79	0.571	4.22353e-91	5	ACLY		4.7693036012417e-71	0.29671
																3.07879663391683e-108	-0.330446	0.424	0.61	6.16621e-104	2	USP1		1.1230196978919e-166	-0.386303	0.183	0.42	2.24918e-162	3	TTF2		1.78361034340299e-131	0.351591	0.512	0.286	3.57221e-127	4	H1F0		4.00860536606469e-95	0.323172	0.658	0.435	8.02843e-91	5	BST2		7.19328593336467e-71	0.448785
																3.80405877130088e-108	-0.321706	0.281	0.472	7.61877e-104	2	ATAD5		4.8921114274455e-165	-0.404403	0.652	0.819	9.79792e-161	3	PPA1		1.04110107970904e-130	-0.513349	0.512	0.692	2.08512e-126	4	FYB1		1.62711931112927e-94	0.306083	0.71	0.465	3.25879e-90	5	NME4		2.16932820326631e-70	0.333424
																5.91663290771658e-108	-0.351677	0.301	0.475	1.18498e-103	2	MTHFD2		1.17631424457623e-164	-0.40759	0.576	0.772	2.35592e-160	3	IDH2		2.22813163060046e-129	0.327693	0.506	0.285	4.4625e-125	4	TIMELESS		2.20776882600214e-94	0.345982	0.934	0.811	4.42172e-90	5	SFPQ		3.2264453598696e-70	0.331711
																6.73227117074217e-107	-0.271658	0.099	0.265	1.34834e-102	2	PBK		5.82062710506924e-164	-0.349496	0.072	0.288	1.16576e-159	3	BUB1B		4.14018404508908e-129	0.289769	0.406	0.201	8.29196e-125	4	ZFP36L1		2.39547449057421e-94	0.258386	0.387	0.195	4.79766e-90	5	ARHGAP15		3.52400092495073e-70	0.355036
																2.01922553395028e-106	-0.364683	0.581	0.73	4.0441e-102	2	TUBB4B		1.01983742671143e-163	-0.434955	0.316	0.546	2.04253e-159	3	DDX21		4.65654763368398e-129	-0.261266	0.998	1	9.32613e-125	4	RPL37		4.18992865230458e-94	0.316369	0.604	0.379	8.39159e-90	5	MYEF2		6.39260884573349e-70	-0.356711
																2.10641858902019e-106	0.29384	0.593	0.421	4.21874e-102	2	PTEN		3.8123876895057e-163	-0.33443	0.044	0.249	7.63545e-159	3	PRR11		4.68064264583774e-129	0.289686	0.455	0.23	9.37439e-125	4	AURKA		7.27991092790618e-94	-0.290682	0.999	1	1.45802e-89	5	MT-CO3		6.83642318532074e-70	0.348641
																1.70349471160792e-105	0.295225	0.852	0.74	3.41176e-101	2	EID1		4.10226842139458e-163	-0.400588	0.061	0.27	8.21602e-159	3	AURKA		7.13605621169317e-129	0.340523	0.525	0.287	1.42921e-124	4	CCNB1		1.55857148328902e-93	0.310114	0.627	0.398	3.12151e-89	5	CDK5RAP2		7.16594337717671e-70	0.269801
																1.98464489842708e-105	0.270249	0.564	0.389	3.97485e-101	2	ARIH1		2.1795968192385e-162	-0.389762	0.231	0.478	4.3653e-158	3	ATAD5		9.34505004137204e-129	0.337934	0.593	0.362	1.87163e-124	4	LMO4		3.33026930288689e-93	0.284617	0.504	0.288	6.66986e-89	5	POU2F1		2.21523487255945e-69	-0.265128
																4.29089074137621e-105	-0.333679	0.559	0.705	8.5938e-101	2	CACYBP		2.64396472608528e-162	-0.347226	0.071	0.285	5.29533e-158	3	TTK		9.56233168232309e-129	0.369535	0.842	0.621	1.91514e-124	4	CKS2		4.65723451265823e-93	0.341101	0.878	0.715	9.32751e-89	5	PRMT1		2.80003553323003e-69	0.329853
																4.79802127605132e-105	0.353179	0.639	0.491	9.60948e-101	2	KDM5B		3.17720015313431e-162	-0.452932	0.388	0.626	6.3633e-158	3	PCNA		1.17659771409932e-128	0.340853	0.481	0.257	2.35649e-124	4	HMMR		4.44687821212804e-92	0.252912	0.368	0.183	8.90621e-88	5	ODF2		5.70476277433449e-69	0.334668
																6.65105574485945e-105	-0.301658	0.232	0.415	1.33207e-100	2	TTF2		4.23950158655084e-162	-0.4194	0.036	0.237	8.49087e-158	3	PLK1		1.47903023144357e-128	0.305445	0.435	0.225	2.9622e-124	4	PAG1		1.8654316442845e-91	0.323708	0.774	0.543	3.73609e-87	5	EBP		6.11786870785434e-69	0.351114
																6.81498626871066e-105	0.250337	0.454	0.285	1.36491e-100	2	RBM4		5.98458749915668e-162	-0.399161	0.16	0.396	1.19859e-157	3	C21orf58		2.2134298508306e-128	0.336314	0.454	0.243	4.43306e-124	4	DTX1		1.05558072851842e-90	0.293068	0.555	0.34	2.11412e-86	5	CD247		6.34158545476019e-69	-0.499967
																7.41479191871863e-105	0.268129	0.94	0.877	1.48503e-100	2	PCBP2		1.49880458205649e-161	-0.396642	0.256	0.492	3.00181e-157	3	CDK4		2.28701076918619e-128	0.319322	0.468	0.256	4.58043e-124	4	GPAA1		1.86064591475715e-90	0.282453	0.51	0.298	3.7265e-86	5	IQGAP2		1.65990212112404e-68	0.315619
																1.58646401041068e-104	0.317798	0.555	0.389	3.17737e-100	2	THEMIS		6.73497615067555e-161	-0.385252	0.608	0.798	1.34888e-156	3	BANF1		2.37102732610284e-128	0.343725	0.991	0.925	4.74869e-124	4	H2AFZ		2.40838902343378e-90	0.309342	0.63	0.412	4.82352e-86	5	DCUN1D5		5.4256078850944e-68	0.257604
																4.77908564300406e-104	-0.327219	0.324	0.503	9.57155e-100	2	GCSH		1.72929891869389e-160	-0.40225	0.494	0.705	3.46344e-156	3	PFDN2		4.82456347316199e-128	-0.384776	0.853	0.926	9.66264e-124	4	SLC25A5		3.15572261363774e-90	0.328476	0.785	0.564	6.32028e-86	5	TMPO		9.74358803895901e-68	-0.337636
																4.80832231271183e-104	-0.2739	0.08	0.238	9.63011e-100	2	KIF23		2.12654449008676e-160	-0.357472	0.09	0.307	4.25904e-156	3	BUB1		5.36328394697692e-128	0.273499	0.353	0.163	1.07416e-123	4	RACGAP1		3.59467135786822e-90	0.299128	0.692	0.462	7.19941e-86	5	LARS		2.6661439205044e-67	0.315239
																1.52664012986957e-103	0.299536	0.78	0.663	3.05755e-99	2	TERF2IP		3.16135703424234e-160	-0.402078	0.667	0.83	6.33157e-156	3	CCT2		1.00178055640899e-127	0.321615	0.389	0.187	2.00637e-123	4	ID1		6.88972283645588e-90	0.274257	0.455	0.254	1.37987e-85	5	GAR1		5.63461855471514e-67	0.285017
																2.36106389972764e-103	0.260429	0.468	0.298	4.72874e-99	2	PTPRK		1.16224750115482e-159	-0.369594	0.176	0.413	2.32775e-155	3	FANCI		9.98022175313266e-127	0.363445	0.671	0.442	1.99884e-122	4	CKAP5		1.68017186794537e-89	0.273995	0.515	0.302	3.36505e-85	5	PNP		7.85083199213343e-67	0.271734
																4.21273230787092e-103	-0.299388	0.834	0.902	8.43726e-99	2	HNRNPD		5.05735136399729e-159	-0.37748	0.751	0.881	1.01289e-154	3	HNRNPR		1.35153623101758e-126	0.564401	0.701	0.473	2.70686e-122	4	HIST1H1B		5.48462935879066e-89	0.325707	0.908	0.769	1.09846e-84	5	CD3E		1.438140028288e-66	0.298553
																6.25967549399097e-103	-0.304235	0.228	0.408	1.25369e-98	2	FANCI		6.96809016682256e-159	-0.431412	0.453	0.654	1.39557e-154	3	CALM2		4.93435783740043e-126	-0.4621	0.44	0.634	9.88253e-122	4	RSL1D1		8.89575761249709e-89	0.298561	0.628	0.409	1.78164e-84	5	ZNF714		1.45872913083782e-66	0.335895
																3.2683092366588e-102	-0.289794	0.257	0.449	6.54577e-98	2	BRCA1		5.42672533963156e-158	-0.37937	0.695	0.855	1.08686e-153	3	ERH		9.09068464575075e-126	-0.538447	0.646	0.771	1.82068e-121	4	GLUL		9.67871661110125e-89	0.293559	0.573	0.352	1.93845e-84	5	GNA15		3.75770145403733e-66	0.30952
																3.60569106841167e-102	-0.318312	0.547	0.694	7.22148e-98	2	GSTO1		6.98327772953916e-158	-0.361547	0.167	0.409	1.39861e-153	3	CHAF1A		9.71587510986664e-126	-0.466564	0.185	0.418	1.9459e-121	4	MSMO1		1.11633594935687e-88	0.252334	0.378	0.193	2.2358e-84	5	RNF145		4.09945148621781e-66	0.310944
																3.42577316572899e-100	0.266188	0.535	0.363	6.86114e-96	2	FLNB		1.9040305933156e-157	-0.332816	0.049	0.251	3.81339e-153	3	CDCA8		2.71933914133528e-125	0.347441	0.84	0.622	5.44629e-121	4	LBR		1.6303751121434e-88	0.283558	0.632	0.405	3.26532e-84	5	VRK1		9.17443303339039e-66	-0.501239
																5.60669335538214e-100	-0.274075	0.139	0.309	1.12291e-95	2	TACC3		4.90114906652109e-156	-0.427988	0.376	0.598	9.81602e-152	3	SRM		7.4135671040218e-125	0.37701	0.656	0.436	1.48479e-120	4	P4HA1		1.98063083211983e-88	0.295704	0.587	0.37	3.96681e-84	5	SNRPA		9.3404283014178e-66	0.250979
																5.83848470873207e-100	-0.379503	0.63	0.73	1.16933e-95	2	ATF4		8.52356814140862e-156	-0.380967	0.236	0.471	1.7071e-151	3	LMNB1		9.89182979869266e-125	0.307101	0.995	0.986	1.98114e-120	4	TMSB10		2.39075632464805e-88	0.289804	0.531	0.318	4.78821e-84	5	SH2D1A		9.90969661838512e-66	0.281536
																5.88226566268537e-100	0.296307	0.826	0.715	1.1781e-95	2	ITM2B		1.19728593653918e-155	-0.281277	0.994	0.998	2.39792e-151	3	GSTP1		9.97697036190527e-125	0.275644	0.376	0.181	1.99819e-120	4	RTKN2		5.11654505811136e-88	0.327841	0.843	0.674	1.02474e-83	5	CCT4		1.55744918852016e-65	0.329381
																1.41112251207088e-99	-0.317347	0.343	0.523	2.8262e-95	2	RRM1		3.65957068546038e-155	-0.439912	0.609	0.784	7.32939e-151	3	DUT		1.77329503492416e-124	0.350603	0.968	0.84	3.55156e-120	4	UBE2S		6.42031299400429e-88	0.34074	0.817	0.627	1.28586e-83	5	STK17A		2.77713010627493e-65	0.289987
																1.45518783382867e-99	-0.316135	0.684	0.792	2.91445e-95	2	SNU13		4.21303739343018e-155	0.354174	0.932	0.854	8.43787e-151	3	PNISR		2.34873222929698e-124	-0.25039	1	1	4.70404e-120	4	FAU		1.48442684894782e-87	0.287233	0.668	0.436	2.97301e-83	5	CCDC34		5.22787915020149e-65	0.35175
																2.24996997591099e-99	0.256168	0.534	0.361	4.50624e-95	2	MAP1LC3B		1.0547898145489e-153	-0.383824	0.244	0.471	2.11253e-149	3	NSD2		3.9791576167525e-124	0.336397	0.669	0.441	7.96946e-120	4	VPS29		1.92025378532147e-87	0.325856	0.768	0.572	3.84588e-83	5	SLTM		9.20852144260565e-65	0.337122
																3.42943013847839e-99	-0.260513	0.116	0.282	6.86846e-95	2	ESCO2		1.48243072916738e-153	-0.446831	0.461	0.66	2.96901e-149	3	STK17A		6.22020079996886e-124	0.354108	0.77	0.559	1.24578e-119	4	DAD1		2.3344759502366e-87	0.307478	0.735	0.518	4.67549e-83	5	CHD3		1.36564944066551e-64	0.334536
																5.91892281959783e-99	0.303978	0.74	0.603	1.18544e-94	2	ARID4B		3.50889956290169e-153	-0.321203	0.072	0.281	7.02762e-149	3	SGO1		7.21674457939708e-124	0.311405	0.483	0.269	1.44537e-119	4	DNAJC1		2.87788180946447e-87	0.307724	0.784	0.58	5.76382e-83	5	GSPT1		3.51543243273276e-64	-0.513045
																6.99387295493722e-99	-0.259447	0.114	0.276	1.40073e-94	2	SGO1		3.39504790071167e-152	-0.390529	0.234	0.459	6.7996e-148	3	GTF3C6		1.14404169218925e-123	0.258438	0.372	0.177	2.29129e-119	4	STK17B		3.10786669105264e-87	0.289726	0.561	0.349	6.22444e-83	5	TBCD		4.0151600160791e-64	0.267181
																2.01405370489026e-98	-0.329213	0.427	0.597	4.03375e-94	2	TMPO		4.61944868620594e-152	0.260282	0.271	0.114	9.25183e-148	3	RCBTB2		1.42354544991061e-123	0.348198	0.953	0.871	2.85108e-119	4	DYNLL1		3.2102873721377e-87	0.272307	1	0.99	6.42956e-83	5	HSP90AB1		5.48439433164143e-64	0.303091
																2.1163338442065e-98	-0.330392	0.341	0.508	4.23859e-94	2	ERG28		1.20675105120704e-151	-0.379048	0.439	0.658	2.41688e-147	3	ELOVL5		2.99407845874309e-123	0.356597	0.839	0.643	5.99654e-119	4	PSIP1		4.90539494314083e-87	0.280613	0.484	0.281	9.82452e-83	5	ADSS		5.783104098972e-64	0.322198
																2.42534911945752e-98	-0.299497	0.228	0.401	4.85749e-94	2	DBF4		3.41758835610733e-151	-0.311837	0.054	0.253	6.84475e-147	3	FOXM1		4.9441209139573e-123	0.313364	0.55	0.324	9.90209e-119	4	TUBG1		1.12046152023545e-86	0.261431	0.404	0.215	2.24406e-82	5	ALG3		9.53506829108641e-64	0.416365
																2.56544493334612e-98	-0.378244	0.501	0.655	5.13807e-94	2	CKS2		1.85630739685999e-150	-0.379969	0.248	0.473	3.71781e-146	3	MZT1		1.05800268595769e-122	0.285454	0.426	0.221	2.11897e-118	4	GPSM2		3.16227912987014e-86	0.293678	0.585	0.373	6.33341e-82	5	CCDC59		1.96975117326207e-63	0.28513
																3.31540952868529e-98	-0.309009	0.537	0.688	6.6401e-94	2	CLIC1		2.65957439370438e-150	0.360247	0.914	0.819	5.3266e-146	3	SRSF5		1.50987144191324e-122	0.336244	0.668	0.445	3.02397e-118	4	FIBP		6.51857158294532e-86	0.304308	0.67	0.459	1.30554e-81	5	MORF4L2		9.81238075697896e-63	0.305447
																1.1393442627381e-97	-0.354657	0.619	0.732	2.28188e-93	2	CORO1A		2.66344256574344e-149	-0.382074	0.437	0.652	5.33434e-145	3	APEX1		4.16433791087934e-122	0.30427	0.485	0.268	8.34034e-118	4	ECT2		9.95980243518831e-86	0.274097	0.493	0.29	1.99475e-81	5	RFX7		1.35152189860383e-62	0.405464
																4.54349601048721e-97	-0.334974	0.385	0.545	9.09971e-93	2	CORO1B		3.6872328628647e-149	-0.327828	0.071	0.274	7.38479e-145	3	KIFC1		4.9815285679906e-122	-0.432968	0.522	0.696	9.97701e-118	4	TAF1D		4.38542456659514e-85	0.267375	0.46	0.262	8.78313e-81	5	SORD		1.38001526465996e-62	0.335772
																4.85694768089909e-97	-0.327495	0.671	0.779	9.72749e-93	2	CCT6A		7.01856069725461e-149	-0.371717	0.237	0.469	1.40568e-144	3	WDR34		7.29291198043717e-122	0.272103	0.375	0.182	1.46062e-117	4	SHCBP1		1.43931039215763e-84	0.313807	0.95	0.867	2.88265e-80	5	SRSF3		3.68293434591792e-62	0.264157
																2.41067069426643e-96	-0.25426	0.889	0.953	4.82809e-92	2	NUCKS1		1.17007424359776e-148	-0.362619	0.301	0.53	2.34342e-144	3	SNX5		4.30085437436659e-121	0.329429	1	0.958	8.61375e-117	4	TUBB		5.75419311865581e-84	0.310182	0.646	0.431	1.15245e-79	5	ARID5B		5.5011708284661e-62	0.258925
																2.9645688320285e-96	0.299548	0.756	0.628	5.93744e-92	2	POLR2A		2.72008821690235e-148	-0.378904	0.249	0.475	5.44779e-144	3	PHGDH		6.12137586230781e-121	0.374686	0.896	0.742	1.22599e-116	4	TMBIM6		7.48201405910718e-84	0.269492	0.711	0.47	1.4985e-79	5	NUDT8		8.02655106604585e-62	0.263161
																5.60837725300645e-96	-0.315281	0.218	0.39	1.12325e-91	2	C21orf58		3.48003810993382e-148	-0.380348	0.227	0.448	6.96982e-144	3	FKBP4		1.02073457645577e-120	-0.417755	0.649	0.788	2.04433e-116	4	CD3E		8.86142033066528e-84	0.320551	0.932	0.823	1.77477e-79	5	GTF3A		8.26333825313548e-62	0.268138
																2.0750164397897e-95	0.298751	0.667	0.521	4.15584e-91	2	ELF1		1.46713386448688e-147	-0.363831	0.111	0.332	2.93838e-143	3	RRM2		1.20914322824482e-120	0.255249	0.313	0.139	2.42167e-116	4	FGFR1		9.19526059616646e-84	0.297189	0.5	0.296	1.84163e-79	5	PSAT1		1.70729300308596e-61	0.351348
																2.1725123776962e-95	-0.340815	0.589	0.721	4.35111e-91	2	PPP1R14B		2.82602921223826e-146	-0.355997	0.263	0.498	5.65997e-142	3	DNAJC9		1.85177805872632e-120	0.525461	0.71	0.511	3.70874e-116	4	HIST1H1C		1.04285991888668e-83	0.281245	0.703	0.469	2.08864e-79	5	UBE2T		1.83604774550788e-61	0.316971
																1.21973506875382e-94	0.314785	0.825	0.729	2.44289e-90	2	TFDP2		3.22406686944226e-146	-0.337519	0.132	0.352	6.45716e-142	3	CENPM		8.60644053173349e-120	0.298322	0.481	0.271	1.7237e-115	4	LYRM7		1.29941161886031e-83	0.282519	0.549	0.342	2.60246e-79	5	AKR1A1		2.64279842772301e-61	0.324774
																1.24790670108317e-94	-0.297889	0.242	0.414	2.49931e-90	2	HIRIP3		6.16455799015251e-146	-0.363837	0.221	0.453	1.23464e-141	3	BRCA1		4.73005709232278e-119	0.280704	0.395	0.198	9.47336e-115	4	INCENP		4.78815131454227e-83	0.313474	0.817	0.624	9.58971e-79	5	USP7		4.98106737021111e-61	0.321054
																1.87120740588503e-94	-0.260857	0.123	0.283	3.74765e-90	2	BUB1B		2.44102172754009e-145	-0.410824	0.439	0.641	4.88888e-141	3	RSL1D1		3.84564033773031e-118	-0.515284	0.418	0.599	7.70205e-114	4	ACLY		5.58162827086426e-83	0.277913	0.615	0.396	1.11789e-78	5	MRPS15		1.14295185696796e-60	0.306576
																2.87381603810254e-94	-0.301917	0.611	0.741	5.75568e-90	2	MZT2A		7.21802904147601e-145	-0.384224	0.328	0.571	1.44563e-140	3	MCM3		4.87092141885204e-118	0.279987	0.456	0.246	9.75548e-114	4	MCRIP1		6.20518323231201e-83	0.265175	0.481	0.282	1.24277e-78	5	DDX54		1.15179582773213e-60	-0.422809
																4.1805973797678e-94	-0.317095	0.3	0.471	8.3729e-90	2	LSS		2.07226242679775e-144	-0.365744	0.215	0.456	4.15033e-140	3	CLSPN		9.17454116048279e-118	0.327479	0.641	0.41	1.83748e-113	4	ORC6		8.21022538758457e-83	0.261731	0.48	0.279	1.64434e-78	5	MID1IP1		1.26760686814281e-60	0.326616
																2.88330760908843e-93	-0.315152	0.155	0.312	5.77469e-89	2	HIST1H2AG		2.72730315896753e-144	-0.382121	0.317	0.536	5.46224e-140	3	PSMC3		2.12479664315206e-117	0.258845	0.371	0.182	4.25554e-113	4	ATP2B1		2.39733279145602e-82	0.311681	0.648	0.434	4.80138e-78	5	HSPH1		2.83804668820731e-60	0.306546
																4.57624276082595e-93	0.309162	0.733	0.612	9.1653e-89	2	DDX3X		3.12224104481183e-143	-0.366415	0.481	0.692	6.25322e-139	3	HNRNPF		2.46151764831234e-117	0.325433	0.564	0.348	4.92993e-113	4	LNPEP		6.03908982314812e-82	0.294336	0.667	0.457	1.20951e-77	5	TCF12		4.74713226849656e-60	0.291743
																2.69475015603877e-92	0.289292	0.711	0.576	5.39705e-88	2	ZKSCAN1		3.26215950366594e-143	-0.356166	0.174	0.391	6.53345e-139	3	LYAR		3.61055531800567e-117	0.349496	0.872	0.7	7.23122e-113	4	ARL6IP4		2.19763947164078e-81	0.263521	0.527	0.317	4.40143e-77	5	CENPN		7.86214879421624e-60	0.253116
																9.4295772458774e-92	-0.26506	0.233	0.411	1.88856e-87	2	LDLR		4.24918905186338e-143	-0.329444	0.139	0.353	8.51028e-139	3	CENPN		9.20135522991111e-117	0.337847	0.648	0.436	1.84285e-112	4	ATP5PD		3.50668924057544e-81	0.301326	0.821	0.619	7.0232e-77	5	LSM4		9.56583715588199e-60	0.264116
																1.44284929390179e-91	-0.297663	0.112	0.265	2.88974e-87	2	AURKA		8.45555489314258e-143	-0.326698	0.147	0.371	1.69348e-138	3	UHRF1		1.10407245077096e-116	0.348552	0.928	0.817	2.21124e-112	4	NDUFB2		1.5802164398145e-80	-0.500927	0.453	0.6	3.16486e-76	5	HELLS		7.35670708640986e-59	0.322702
																2.53742992595435e-91	-0.26738	0.205	0.385	5.08196e-87	2	NUF2		9.94967816863928e-143	-0.360518	0.199	0.418	1.99272e-138	3	HIRIP3		1.52325283563736e-116	0.28409	0.434	0.233	3.05077e-112	4	TMEM65		3.13365218703514e-80	0.274426	0.559	0.349	6.27608e-76	5	YARS		7.93393880685133e-59	-0.459608
																4.88576442539195e-91	0.258898	0.563	0.399	9.78521e-87	2	JAK1		4.59033788989792e-142	-0.339131	0.22	0.443	9.19353e-138	3	VRK1		1.94499890389528e-116	0.28828	0.452	0.246	3.89544e-112	4	RAD51C		1.03915394673775e-79	0.302871	0.89	0.752	2.08122e-75	5	RNASEH2B		8.15952298072912e-59	0.281341
																7.66475646858732e-91	-0.266198	0.266	0.448	1.5351e-86	2	ORC6		5.84081766448789e-142	-0.30519	0.065	0.26	1.1698e-137	3	NCAPH		5.28366730305188e-115	0.299634	0.481	0.273	1.05821e-110	4	FAM89B		2.24716959239107e-79	0.272459	0.493	0.297	4.50063e-75	5	ACTN1		1.31709797438612e-58	0.33489
																8.32914370950125e-91	0.323251	0.798	0.707	1.66816e-86	2	TCF7		2.76709070908987e-141	-0.33752	0.179	0.407	5.54193e-137	3	FEN1		2.3778271784645e-114	0.304351	0.516	0.305	4.76231e-110	4	AAK1		2.64671605396055e-79	-0.524267	0.473	0.609	5.30084e-75	5	PCNA		1.67656420124342e-58	0.276308
																1.35357961190345e-90	-0.382644	0.271	0.431	2.71095e-86	2	MYC		3.72161557498787e-141	-0.33997	0.154	0.368	7.45365e-137	3	CEP152		4.85059693655265e-114	0.254749	0.338	0.161	9.71478e-110	4	ERCC6L		4.46204728755894e-79	0.291099	0.689	0.476	8.93659e-75	5	ERG28		2.25376683929444e-58	0.289118
																1.49726622941819e-90	-0.314073	0.669	0.772	2.99872e-86	2	RNASEH2B		6.50009643618964e-141	-0.363107	0.293	0.51	1.30184e-136	3	RUVBL2		9.2402809718531e-113	0.30272	0.554	0.34	1.85064e-108	4	REX1BD		5.12457186860787e-79	-0.369173	1	1	1.02635e-74	5	GAPDH		2.55204511072585e-58	0.31465
																1.52274871063555e-90	-0.30813	0.417	0.574	3.04976e-86	2	PDIA6		6.87681118128047e-141	0.310659	0.466	0.267	1.37729e-136	3	CD82		1.12605007508877e-112	0.319768	0.53	0.323	2.25525e-108	4	DYNLL2		5.135617995304e-79	0.313112	0.846	0.678	1.02856e-74	5	CACYBP		5.7840858417918e-58	0.317093
																1.52812518796734e-90	-0.304125	0.337	0.496	3.06053e-86	2	IARS		3.15957949817333e-140	0.289314	0.408	0.221	6.32801e-136	3	PAG1		4.62018463504145e-112	0.285137	0.432	0.235	9.25331e-108	4	ITM2C		5.67364133204312e-79	0.25427	0.47	0.275	1.13632e-74	5	NOB1		7.09719556288972e-58	0.282432
																1.8452915306927e-90	-0.309564	0.555	0.687	3.69575e-86	2	C12orf57		3.4393898857209e-140	-0.368889	0.226	0.46	6.88841e-136	3	MCM4		1.33160232263381e-111	-0.296325	0.996	0.997	2.66693e-107	4	YBX1		6.60386821255559e-79	0.277165	0.577	0.372	1.32262e-74	5	CDC27		1.35832348739907e-57	0.295894
																1.22612104574456e-89	-0.308941	0.523	0.662	2.45568e-85	2	PAICS		3.8499905713158e-140	-0.378926	0.316	0.533	7.71076e-136	3	HMGB3		2.4750883761713e-111	-0.499151	0.299	0.5	4.95711e-107	4	MVD		1.0514708482297e-78	0.280819	0.66	0.452	2.10589e-74	5	PPP6R1		1.85358561143196e-57	-0.459765
																4.54772853932431e-89	-0.318646	0.468	0.616	9.10819e-85	2	HDGF		5.00664568416586e-140	-0.307337	0.051	0.237	1.00273e-135	3	KNSTRN		3.61886907210369e-110	0.300324	0.526	0.311	7.24787e-106	4	CENPM		2.24042406898005e-78	0.290308	0.715	0.51	4.48712e-74	5	CLPP		1.41430597833817e-56	-0.422792
																1.22247008438066e-88	-0.258644	0.129	0.281	2.44836e-84	2	BCAT1		2.41577811412308e-139	-0.319862	0.054	0.241	4.83832e-135	3	KIF23		4.21837246139379e-110	-0.406925	0.46	0.643	8.44856e-106	4	APEX1		2.63026701231868e-78	0.322746	0.916	0.792	5.2679e-74	5	GYPC		1.70693234430767e-56	0.313708
																2.37638109396048e-88	-0.299784	0.39	0.549	4.75942e-84	2	METTL26		2.88993473849506e-139	-0.361893	0.754	0.878	5.78796e-135	3	XRCC5		8.43977014803138e-110	0.434729	0.526	0.33	1.69032e-105	4	HIST2H2AC		2.65074665256324e-77	0.2963	0.634	0.431	5.30892e-73	5	CHORDC1		1.84444765728243e-56	-0.433176
																4.89872491716633e-88	0.251206	0.546	0.386	9.81117e-84	2	CHD2		5.48640999049337e-138	-0.31671	0.153	0.366	1.09882e-133	3	CENPH		3.65103813626632e-108	0.300326	0.976	0.92	7.3123e-104	4	GNAS		4.52242177527351e-77	0.305522	0.647	0.449	9.05751e-73	5	ITPR2		1.85189754820563e-56	0.259001
																9.49483933318717e-88	-0.309412	0.396	0.549	1.90163e-83	2	CHD3		6.65268956136227e-138	-0.378542	0.424	0.626	1.3324e-133	3	HNRNPH3		1.19056684896572e-107	0.333483	0.787	0.591	2.38447e-103	4	DCAF7		1.14789824104139e-76	0.2743	0.69	0.484	2.29901e-72	5	DAZAP1		1.94039649772866e-56	0.285014
																2.00699725009637e-87	-0.278598	0.161	0.318	4.01961e-83	2	FBXO5		3.86389182867904e-137	-0.354553	0.181	0.394	7.7386e-133	3	GPATCH4		1.19807023831599e-107	0.304416	0.576	0.365	2.3995e-103	4	SAP30		1.70691833642681e-76	0.274189	0.668	0.46	3.41862e-72	5	TCERG1		2.28534828164092e-56	-0.469115
																4.76632540996778e-87	0.282659	0.717	0.586	9.546e-83	2	POLR2L		9.21666406071404e-137	-0.314996	0.135	0.342	1.84591e-132	3	DTYMK		1.9828464363602e-107	0.323384	0.73	0.517	3.97124e-103	4	NUDT1		5.868498192984e-76	0.288479	0.629	0.427	1.17534e-71	5	SLC38A1		2.98300556247552e-56	0.340745
																6.40572286490403e-87	-0.28544	0.239	0.406	1.28294e-82	2	CDT1		1.22301830785616e-135	-0.336688	0.774	0.897	2.44946e-131	3	SNRPE		3.39826161506499e-107	0.291288	0.51	0.306	6.80604e-103	4	FOXP1		7.59066903075013e-76	0.253166	0.461	0.269	1.52026e-71	5	CD48		3.94819019632439e-56	0.302301
																7.2359131898564e-87	0.273473	0.609	0.461	1.44921e-82	2	GLG1		1.82836891638839e-135	-0.392873	0.544	0.726	3.66186e-131	3	DNAJA1		1.30342209376057e-106	0.302828	0.602	0.393	2.61049e-102	4	KRT10		1.19525373582925e-75	0.260529	0.994	0.926	2.39385e-71	5	H2AFZ		3.6395793854845e-55	0.262029
																6.74087668380678e-86	0.262928	0.571	0.419	1.35006e-81	2	EFCAB14		3.09693231171993e-135	-0.354642	0.241	0.457	6.20254e-131	3	GNL3		1.52132071673353e-106	0.27641	0.421	0.23	3.0469e-102	4	SMARCA2		2.63019897960181e-75	0.294356	0.756	0.564	5.26776e-71	5	TIMM13		6.92743120611755e-55	0.283163
																8.39537468007591e-86	-0.269565	0.204	0.363	1.68143e-81	2	CEP152		1.32076078888519e-134	-0.363296	0.665	0.81	2.64522e-130	3	PSMB2		2.73996869420643e-106	0.25573	0.359	0.181	5.48761e-102	4	GLIPR2		4.42396636082039e-75	0.261756	0.583	0.379	8.86032e-71	5	EBPL		7.40954890683063e-55	0.254983
																1.0190774107136e-85	-0.298668	0.521	0.652	2.04101e-81	2	PAFAH1B3		2.19922469171367e-134	0.259422	0.332	0.164	4.40461e-130	3	RFLNB		3.78920962212176e-105	0.329338	0.937	0.795	7.58903e-101	4	DEK		9.09155454352569e-75	0.320076	0.865	0.71	1.82086e-70	5	CORO1A		1.0703494380188e-54	-0.381452
																1.05690933404983e-85	0.271836	0.638	0.494	2.11678e-81	2	SPTAN1		4.21779792567111e-134	-0.37052	0.295	0.506	8.44741e-130	3	GCSH		1.84174832246018e-104	0.267093	0.436	0.242	3.68865e-100	4	BCAP29		1.32483826983138e-74	0.268024	0.603	0.399	2.65339e-70	5	HMGN5		1.30058980748344e-54	0.266521
																1.16766654902281e-85	0.251587	0.594	0.438	2.3386e-81	2	ATXN7L3B		7.18951289714399e-134	-0.351676	0.701	0.844	1.43992e-129	3	CCT8		2.32733171063258e-104	-0.451725	0.494	0.651	4.66118e-100	4	STK17A		1.36618664764503e-74	0.305693	0.896	0.758	2.7362e-70	5	CCT6A		1.53894992870454e-54	0.255378
																1.35899635740364e-85	-0.289774	0.334	0.497	2.7218e-81	2	TMEM106C		4.88908384839803e-133	0.370403	0.829	0.715	9.79186e-129	3	ITM2B		6.40761774842684e-104	0.293247	0.989	0.942	1.28332e-99	4	NUCKS1		3.12361782186204e-74	0.272366	0.649	0.447	6.25598e-70	5	AMD1		3.39743821663389e-54	0.307888
																1.61888355887293e-85	0.404242	0.503	0.362	3.2423e-81	2	ID3		1.12106521869153e-132	-0.352386	0.604	0.777	2.24527e-128	3	RBM3		4.95917146719352e-103	0.311339	0.966	0.9	9.93223e-99	4	NDUFA4		3.89021724506606e-74	-0.495273	0.751	0.813	7.79133e-70	5	H1FX		4.11900709752372e-54	0.292976
																2.07148702323635e-85	-0.285889	0.305	0.464	4.14877e-81	2	NSD2		5.72763278489617e-132	-0.339129	0.155	0.358	1.14713e-127	3	MIS18BP1		5.03504323222942e-103	-0.381964	0.173	0.382	1.00842e-98	4	GNA15		5.64848058310557e-74	0.273357	0.624	0.425	1.13128e-69	5	ZNF706		7.6506304630337e-54	0.272857
																2.86085168619019e-85	-0.300737	0.593	0.721	5.72971e-81	2	LSM7		2.84740359899448e-131	-0.346993	0.289	0.502	5.70278e-127	3	IPO5		1.04814619550007e-102	-0.420998	0.441	0.618	2.09923e-98	4	MYB		5.81837226352806e-74	0.279245	0.64	0.433	1.1653e-69	5	LMNB1		1.97449026048918e-53	0.254523
																4.09283625207828e-85	-0.272441	0.758	0.847	8.19713e-81	2	ERH		1.76201573441162e-130	-0.286837	0.029	0.197	3.52897e-126	3	DNTT		1.33380289130669e-102	0.42904	0.706	0.513	2.67134e-98	4	HIST1H1E		6.83595410707716e-74	0.270729	0.995	0.952	1.3691e-69	5	HSPD1		2.62250489765903e-53	0.293608
																4.37877285148306e-85	0.260347	0.634	0.476	8.76981e-81	2	ADD3		2.86287129041051e-130	-0.296139	0.092	0.286	5.73376e-126	3	RAD51AP1		5.29793061681454e-102	0.337598	0.714	0.499	1.06107e-97	4	TUBA1C		9.96164731901647e-74	0.265849	0.556	0.356	1.99512e-69	5	MDN1		3.34346450713627e-53	0.280454
																6.02076266717799e-85	-0.520135	0.28	0.424	1.20584e-80	2	KPNA2		5.60696391689689e-130	-0.31525	0.064	0.247	1.12296e-125	3	CDCA2		1.3599635014695e-101	0.312732	0.815	0.628	2.72373e-97	4	POLR2A		4.73047253596495e-73	0.276762	0.974	0.903	9.47419e-69	5	SNRPB		3.48029036133777e-53	-0.444063
																1.89999162895762e-84	0.262547	0.582	0.431	3.8053e-80	2	PPP1R10		9.4499984918316e-130	0.344592	0.852	0.747	1.89265e-125	3	C9orf16		3.68836977005413e-101	0.316693	0.707	0.511	7.38707e-97	4	AKR7A2		4.73348067565693e-73	0.261387	0.653	0.443	9.48022e-69	5	MTHFD2		3.99381984544632e-53	0.281313
																1.42892864077051e-83	-0.304526	0.092	0.23	2.86186e-79	2	PLK1		3.69041403844021e-129	-0.445971	0.171	0.366	7.39116e-125	3	HIST2H2AC		4.53271923906293e-101	0.261184	0.436	0.243	9.07813e-97	4	CENPK		7.29285964912535e-73	0.259081	0.666	0.451	1.46061e-68	5	BZW2		5.19256796285213e-53	0.27381
																6.78736696121745e-83	-0.261849	0.804	0.874	1.35937e-78	2	PRDX2		8.32919396569412e-129	-0.408027	0.238	0.442	1.66817e-124	3	RPL22L1		4.92225140051087e-101	0.269423	0.444	0.25	9.85829e-97	4	RAD51AP1		9.56233075854775e-73	0.292014	0.856	0.694	1.91514e-68	5	PHB		5.39949258477057e-53	-0.471646
																1.68675529510785e-82	-0.300632	0.32	0.481	3.37823e-78	2	KIF20B		1.36246659041494e-128	-0.27215	0.031	0.198	2.72875e-124	3	HJURP		9.14577763198987e-101	0.337057	0.872	0.703	1.83172e-96	4	CARHSP1		1.17512853959548e-72	0.284558	0.966	0.887	2.35355e-68	5	PTGES3		1.72123374555589e-52	-0.41096
																2.03134994047005e-82	-0.306374	0.511	0.639	4.06839e-78	2	ECH1		1.54295263271915e-128	-0.425391	0.537	0.712	3.09023e-124	3	IL32		1.19034430958043e-100	0.274898	0.47	0.274	2.38402e-96	4	AUTS2		1.39981236410361e-72	0.281619	0.744	0.553	2.80354e-68	5	SNRPA1		2.25865452923732e-52	0.299408
																3.55804230822394e-82	0.299531	0.703	0.582	7.12605e-78	2	GABPB1-AS1		6.96510002174573e-128	-0.290206	0.91	0.965	1.39497e-123	3	SUMO2		5.92005072827762e-99	0.276202	0.509	0.311	1.18567e-94	4	EIF4EBP2		1.65114563659032e-72	0.26418	0.607	0.405	3.30691e-68	5	TMED3		5.69269779921622e-52	-0.408596
																5.49192468482598e-82	0.266995	0.872	0.79	1.09992e-77	2	HNRNPH1		1.13513775719867e-127	-0.334874	0.249	0.458	2.27345e-123	3	NUP62		1.18484083413189e-98	-0.395834	0.688	0.786	2.373e-94	4	EIF2S2		2.15519290189543e-72	0.291836	0.91	0.769	4.31642e-68	5	BANF1		1.47730963761022e-51	0.281361
																6.30808601623935e-82	-0.271196	0.432	0.611	1.26338e-77	2	HELLS		5.55980209699871e-127	-0.319396	0.201	0.408	1.11352e-122	3	MIS18A		2.02424176455773e-98	0.343788	1	1	4.05415e-94	4	GAPDH		2.40185114169374e-72	0.284725	0.795	0.607	4.81043e-68	5	RSL1D1		4.03494856008058e-51	-0.420647
																1.09309171160404e-81	-0.288503	0.228	0.383	2.18924e-77	2	GNA15		3.91964373377189e-126	0.336872	0.851	0.74	7.85026e-122	3	EID1		4.71052247969644e-97	0.323067	0.794	0.624	9.43423e-93	4	CKLF		3.42040884237826e-72	0.250848	0.483	0.292	6.85039e-68	5	RAB33A		4.54124082516576e-51	0.264216
																2.3540445144227e-81	-0.257121	0.233	0.401	4.71468e-77	2	FEN1		8.83435435328659e-126	-0.606812	0.242	0.428	1.76934e-121	3	KPNA2		1.43415201206781e-96	0.295479	0.586	0.379	2.87232e-92	4	HIRIP3		3.75606154150024e-72	0.274357	0.85	0.668	7.52264e-68	5	LCK		5.47935222803427e-51	0.291731
																7.91555047320554e-81	0.263208	0.705	0.568	1.58533e-76	2	PPP1R12A		2.21481877568836e-125	-0.350507	0.51	0.695	4.43584e-121	3	CNBP		1.94500367124453e-96	0.292189	0.622	0.417	3.89545e-92	4	CCDC14		4.53400654194085e-72	0.269317	0.958	0.863	9.08071e-68	5	TKT		6.49354592396719e-51	-0.370439
																7.62032882821868e-79	-0.250065	0.238	0.401	1.5262e-74	2	CHAF1A		5.42762130000867e-125	-0.35589	0.651	0.795	1.08704e-120	3	SNU13		2.1892789424814e-95	0.316959	0.659	0.463	4.38469e-91	4	TMEM106C		7.88832366276115e-72	0.280618	0.768	0.583	1.57987e-67	5	ILF2		9.98099680001619e-51	0.313869
																8.24661206001925e-78	-0.278189	0.335	0.481	1.65163e-73	2	PDLIM1		1.29156531191292e-124	-0.340941	0.65	0.805	2.58675e-120	3	HNRNPM		2.42937320985054e-95	0.285489	0.593	0.392	4.86555e-91	4	VAMP2		9.42797814879228e-72	0.252722	0.461	0.276	1.88824e-67	5	RPL39L		9.17851455650784e-50	0.250368
																1.01566618537946e-77	-0.277613	0.343	0.493	2.03418e-73	2	LARS		5.19785563251774e-124	-0.350045	0.47	0.659	1.04103e-119	3	VDAC1		4.73552834055849e-95	0.276777	0.476	0.283	9.48432e-91	4	PDE3B		1.03003075084001e-71	0.267295	0.654	0.455	2.06295e-67	5	NELFE		2.97920702085744e-49	-0.514212
																5.25984916327863e-74	0.263997	0.636	0.501	1.05344e-69	2	ADAM10		5.74254675769898e-124	-0.286556	0.058	0.232	1.15012e-119	3	INCENP		2.89835096722266e-94	0.314987	0.685	0.488	5.80482e-90	4	RRM1		1.06753117735933e-71	0.276594	0.663	0.47	2.13805e-67	5	PRR13		4.87833850765676e-49	0.278494
																8.69964632168163e-74	0.265395	0.814	0.728	1.74237e-69	2	TOP1		1.30168623402476e-123	0.33508	0.589	0.403	2.60702e-119	3	APLP2		2.89988541699201e-94	0.348756	0.483	0.294	5.80789e-90	4	RRM2		1.1346773420906e-71	0.268622	0.645	0.438	2.27253e-67	5	PHGDH		1.33216411326083e-48	0.252593
																1.83956271862589e-73	-0.303796	0.572	0.696	3.68428e-69	2	SMC4		4.15484204548573e-123	-0.319049	0.195	0.401	8.32132e-119	3	ZWINT		2.97964235748117e-94	0.273201	0.521	0.32	5.96763e-90	4	MIS18BP1		1.18987266908133e-71	0.263311	0.616	0.413	2.38308e-67	5	FARSA		2.33986173526203e-48	0.263079
																2.5054967640218e-73	-0.289099	0.388	0.527	5.01801e-69	2	DKC1		4.23505215100016e-123	-0.331333	0.155	0.352	8.48196e-119	3	SGO2		3.21189451989628e-94	-0.357437	0.212	0.414	6.43278e-90	4	SNHG15		1.80697295527776e-71	0.25761	0.541	0.348	3.61901e-67	5	UCK2		3.52931351139066e-48	-0.386669
																2.81070421218228e-72	-0.273329	0.619	0.73	5.62928e-68	2	CYCS		5.61100464886987e-123	0.364847	1	1	1.12377e-118	3	GAPDH		4.746804824071e-94	0.259803	0.436	0.251	9.5069e-90	4	UBALD2		2.5455791317411e-71	-0.951563	0.6	0.699	5.09829e-67	5	HIST1H4C		6.54302088448196e-48	0.288441
																3.67780340354640e-72	-0.255452	0.721	0.818	7.3659e-68	2	TUBA1A		7.76917805348335e-123	-0.306664	0.207	0.417	1.55601e-118	3	GMNN		6.05082681871667e-94	0.289844	0.951	0.855	1.21186e-89	4	PNISR		3.78662089861242e-71	0.265739	0.681	0.482	7.58384e-67	5	SUMO3		8.40483459277064e-48	0.262407
																4.91758402102802e-72	-0.26637	0.293	0.436	9.84894e-68	2	TOMM40		1.05502084514152e-122	-0.340576	0.656	0.798	2.113e-118	3	ANP32A		6.46252046222485e-94	0.270761	0.466	0.278	1.29431e-89	4	RDX		4.27235419313066e-71	0.268252	0.744	0.534	8.55667e-67	5	AHSA1		8.73312071926872e-48	-0.299632
																7.7282024495359e-72	-0.26596	0.337	0.483	1.5478e-67	2	CDK4		1.75668408289274e-122	-0.355631	0.536	0.713	3.51829e-118	3	PSMB6		2.29265668555071e-93	-0.341116	0.73	0.831	4.59173e-89	4	NOP53		4.68959062499712e-71	0.257533	0.599	0.402	9.39231e-67	5	SPINT2		2.00496875236401e-47	0.268582
																1.103664229332e-71	-0.270514	0.562	0.696	2.21042e-67	2	DNMT1		3.10677393653585e-122	-0.316346	0.179	0.378	6.22225e-118	3	DCTPP1		4.45253492802753e-93	0.297708	0.626	0.429	8.91754e-89	4	SNRNP25		5.4154661476277e-71	-0.25236	0.998	1	1.08461e-66	5	FTH1		3.75421639034807e-47	0.268171
																1.55125423907618e-71	0.25079	0.604	0.469	3.10685e-67	2	PRKCA		3.57452976861662e-122	-0.300617	0.129	0.321	7.15907e-118	3	NCAPG2		5.07473994698645e-93	0.272977	0.515	0.322	1.01637e-88	4	COX20		1.24204092135354e-70	0.272519	0.573	0.383	2.48756e-66	5	ZNF37A		1.11050753690666e-46	-0.370168
																3.07088208389357e-71	-0.271601	0.425	0.562	6.15036e-67	2	AHSA1		1.06573779540563e-121	-0.338122	0.221	0.42	2.13446e-117	3	SNHG15		1.12619298580505e-92	0.303837	0.994	0.995	2.25554e-88	4	LDHA		1.42990688529666e-70	0.254516	0.471	0.287	2.86382e-66	5	WDR43		1.31255133564968e-46	-0.320151
																4.3642837671544e-71	-0.268772	0.506	0.632	8.74079e-67	2	NDUFAF3		1.44566542234882e-121	-0.364182	0.222	0.421	2.89538e-117	3	POLG		1.29442375093255e-92	-0.393123	0.28	0.473	2.59247e-88	4	DHCR7		3.39467108186576e-70	0.275737	0.805	0.631	6.79885e-66	5	FXR1		1.44473480077005e-46	0.277693
																1.11207377597168e-70	-0.256745	0.309	0.451	2.22726e-66	2	NUP62		3.78548148629123e-121	-0.299231	0.172	0.372	7.58156e-117	3	CSE1L		1.61138196712434e-92	0.262066	0.541	0.342	3.22728e-88	4	PSMA3-AS1		5.62131260743568e-70	-0.438316	0.175	0.356	1.12584e-65	5	HIST2H2AC		1.82925211706767e-46	0.262567
																1.54495190712393e-70	-0.264687	0.701	0.787	3.09423e-66	2	CD3E		4.00954841658208e-121	-0.298111	0.151	0.346	8.03032e-117	3	TCOF1		2.71284684231177e-92	0.288183	0.584	0.391	5.43329e-88	4	TNRC6C		1.24096801580088e-69	0.25433	0.571	0.376	2.48541e-65	5	MYDGF		7.77095010642809e-46	-0.251619
																3.0491258927685e-70	-0.269014	0.418	0.555	6.10679e-66	2	NHP2		5.67657352120756e-121	-0.325826	0.13	0.321	1.1369e-116	3	FBXO5		3.40136332239359e-92	0.290143	0.546	0.352	6.81225e-88	4	MPHOSPH9		2.64576341528083e-69	0.263387	0.613	0.418	5.29893e-65	5	SAFB		1.73787794520539e-45	-0.311909
																3.17080445807734e-70	0.289532	0.989	0.988	6.35049e-66	2	PGK1		1.26788636140747e-120	-0.294365	0.1	0.284	2.53932e-116	3	BCAT1		1.59550430855255e-91	0.25595	1	0.993	3.19548e-87	4	HMGB1		3.08708993641865e-69	0.276577	0.865	0.696	6.18282e-65	5	PPP1R14B		5.20247619768953e-45	0.294937
																1.38487225119721e-69	-0.291253	0.495	0.642	2.77362e-65	2	HES4		1.99468876767554e-120	-0.338674	0.563	0.733	3.99496e-116	3	ILF3		1.88832480862584e-91	0.298765	0.688	0.487	3.78194e-87	4	NCAPD3		4.23412936695838e-69	0.251018	0.543	0.35	8.48011e-65	5	CMSS1		8.09265240697997e-45	0.251429
																2.74519218769133e-69	-0.275968	0.761	0.815	5.49807e-65	2	EIF4B		3.19381783624298e-120	-0.344669	0.365	0.561	6.39658e-116	3	NHP2		1.99942038532326e-91	-0.374938	0.654	0.762	4.00444e-87	4	GADD45GIP1		4.72371927784444e-69	0.275305	0.716	0.525	9.46066e-65	5	CDC123		9.31660321091288e-45	-0.252135
																2.87484920535046e-69	0.381068	0.748	0.669	5.75775e-65	2	FYB1		3.93216640923607e-120	-0.345347	0.148	0.338	7.87534e-116	3	H2AFX		2.24664357207787e-91	-0.366178	0.525	0.68	4.49958e-87	4	SLC25A6		5.03755519024137e-69	0.266004	0.979	0.944	1.00892e-64	5	HNRNPA3		1.14721725943639e-44	0.275596
																5.23820111955377e-69	-0.263208	0.189	0.324	1.04911e-64	2	PSAT1		4.86434812087772e-120	-0.343882	0.369	0.568	9.74232e-116	3	STAG2		1.0967718872691e-90	0.258002	0.447	0.263	2.19661e-86	4	FNBP1L		7.49756474191504e-69	0.283722	0.824	0.649	1.50161e-64	5	GNAQ		3.08665591541253e-44	-0.281463
																1.11770575556507e-68	-0.269107	0.473	0.6	2.23854e-64	2	RAD23A		5.50552649773804e-120	-0.321704	0.271	0.477	1.10265e-115	3	PGP		4.28739832204043e-90	0.26884	0.477	0.285	8.5868e-86	4	FBXO5		1.05311205274347e-68	0.257073	0.564	0.374	2.10917e-64	5	METTL5		3.09894878529988e-44	0.265548
																8.07266739006689e-68	-0.265443	0.573	0.687	1.61679e-63	2	CNBP		5.97623007795057e-120	-0.264473	0.058	0.228	1.19692e-115	3	CIT		6.20609685861868e-90	-0.278972	0.029	0.191	1.24296e-85	4	DNTT		1.0771432150375e-68	0.281599	0.848	0.684	2.1573e-64	5	PSMB6		3.75662566153067e-44	-0.317358
																1.07412521332789e-67	-0.250429	0.975	0.969	2.15126e-63	2	NPM1		7.85757195458128e-120	0.352676	0.662	0.501	1.57371e-115	3	ARL6IP5		7.00045226955809e-90	0.26145	0.606	0.398	1.40205e-85	4	MAD2L1		1.25197906383241e-68	0.311291	0.776	0.607	2.50746e-64	5	STT3B		4.65098166643537e-44	0.267366
																1.29854843945992e-67	-0.259335	0.719	0.802	2.60073e-63	2	FBL		9.62689069198276e-120	0.258736	0.339	0.178	1.92807e-115	3	PHACTR2		9.20243996869253e-90	0.28321	0.581	0.39	1.84306e-85	4	SMDT1		1.43940771194213e-68	0.25361	0.504	0.317	2.88285e-64	5	NOP14		6.15303956546775e-44	0.265051
																1.96574885446172e-67	-0.255089	0.54	0.664	3.937e-63	2	PRELID1		1.64521016970359e-119	-0.333768	0.321	0.518	3.29503e-115	3	DAZAP1		1.08734401272692e-89	0.265528	0.455	0.273	2.17773e-85	4	EMC9		1.75802764765488e-68	0.280128	0.891	0.747	3.52098e-64	5	SNRPD1		7.08082326043682e-43	-0.260872
																2.73829437591863e-66	-0.265918	0.585	0.694	5.48426e-62	2	PFDN2		2.12738863203137e-119	-0.339582	0.475	0.657	4.26073e-115	3	PAFAH1B3		1.49010700035667e-89	0.284905	0.707	0.518	2.98439e-85	4	OSBPL8		2.53566492020128e-68	0.277391	0.927	0.817	5.07843e-64	5	CD3G		9.97393626721773e-43	-0.295769
																4.41346271447986e-66	-0.259787	0.559	0.676	8.83928e-62	2	PSMD7		5.21178159304979e-119	-0.3058	0.906	0.955	1.04382e-114	3	TXN		1.80875760899964e-89	0.262841	0.508	0.317	3.62258e-85	4	IFI27L1		2.54758850716254e-68	0.273646	0.824	0.652	5.10231e-64	5	PSMD7		1.08605335916605e-42	-0.37725
																4.71768094999721e-66	-0.265198	0.476	0.599	9.44857e-62	2	STOML2		8.34470170999543e-119	-0.305729	0.249	0.452	1.67128e-114	3	HPRT1		2.62823413583787e-89	0.294657	0.753	0.57	5.26383e-85	4	POLR2J		2.59811819017947e-68	0.250675	0.624	0.428	5.20351e-64	5	ZNRD1		3.70904607206841e-42	0.253331
																6.28080688616985e-66	-0.270904	0.178	0.321	1.25792e-61	2	CCNB1		1.1187418244257e-118	-0.301305	0.167	0.362	2.24062e-114	3	TUBG1		4.0353202580179e-89	0.313482	0.875	0.747	8.08194e-85	4	H2AFY		6.95668270820033e-68	0.268514	0.809	0.626	1.39328e-63	5	PAFAH1B3		4.15808794601246e-42	0.258553
																8.16321017309279e-66	0.251381	0.709	0.594	1.63493e-61	2	IGF2R		1.51271388866244e-118	-0.3385	0.395	0.615	3.02966e-114	3	HELLS		6.55414061463966e-89	0.29554	0.693	0.502	1.31266e-84	4	ITGB1		7.09943115758173e-68	-0.583943	0.402	0.537	1.42187e-63	5	HIST1H1E		5.20870034473248e-42	-0.315881
																1.65612437156073e-65	-0.257482	0.445	0.58	3.31689e-61	2	SNRPA1		2.40012655568516e-117	-0.288017	0.1	0.283	4.80697e-113	3	ESCO2		1.34137775019603e-88	0.276401	0.959	0.889	2.68651e-84	4	COX6A1		8.13147355951284e-68	0.253376	0.606	0.407	1.62857e-63	5	MRPL12		6.07792830791756e-42	0.259006
																4.62280862826564e-65	-0.256291	0.867	0.913	9.25856e-61	2	MT-ND6		2.83577877150956e-117	-0.275078	0.103	0.286	5.6795e-113	3	FANCD2		2.06803546140892e-88	0.302219	0.749	0.573	4.14186e-84	4	PBRM1		1.35221043184545e-67	0.253136	0.612	0.415	2.70821e-63	5	FAM136A		6.94807605797286e-42	0.262733
																1.35987077629821e-63	-0.258304	0.374	0.501	2.72355e-59	2	RUVBL2		2.9199746384089e-117	-0.322662	0.351	0.555	5.84813e-113	3	NUDT1		3.02802651478497e-88	0.267704	0.545	0.353	6.06453e-84	4	USP16		1.54540545732696e-67	0.258955	0.492	0.309	3.09514e-63	5	PDCD4		7.27017935357655e-42	-0.263759
																1.01684336241658e-61	-0.259161	0.524	0.634	2.03653e-57	2	TUFM		4.0375545472387e-117	-0.258282	0.061	0.23	8.08641e-113	3	SKA3		3.22675166270684e-88	0.257626	0.479	0.295	6.46254e-84	4	RPS6KB2		1.81938822379565e-67	0.251094	0.579	0.386	3.64387e-63	5	MPZL1		8.27927752215462e-42	0.258423
																6.13596272950369e-60	-0.260385	0.494	0.605	1.22891e-55	2	WASF2		5.20531088546968e-117	-0.32193	0.31	0.512	1.04252e-112	3	CDCA7L		4.39512719282557e-88	0.288775	0.818	0.646	8.80256e-84	4	LSM3		2.5479071293372e-67	0.288082	0.87	0.709	5.10295e-63	5	NUDC		1.21546902070246e-41	0.277905
																3.04603221074612e-59	0.278032	0.893	0.856	6.10059e-55	2	FAM162A		1.02993396706782e-116	-0.303659	0.885	0.943	2.06275e-112	3	BTF3		5.3101393048004e-88	0.288201	0.689	0.5	1.06351e-83	4	CDC5L		2.60826666110743e-67	0.252123	0.505	0.321	5.22384e-63	5	PRDX4		3.09776339527893e-41	-0.355069
																9.75740084579962e-58	-0.264647	0.306	0.428	1.95421e-53	2	FAM111A		1.25651103029025e-116	-0.330824	0.669	0.808	2.51654e-112	3	FBL		5.99152658430606e-88	-0.298557	0.11	0.295	1.19998e-83	4	CD48		3.56584646707991e-67	0.276807	0.787	0.607	7.14168e-63	5	NDUFAF3		3.75945876627098e-41	0.268618
																5.90279404711531e-56	-0.259823	0.415	0.534	1.18221e-51	2	DDX21		1.32377111353329e-116	-0.295994	0.121	0.305	2.65125e-112	3	ECT2		6.72452799745735e-88	0.26783	0.564	0.367	1.34679e-83	4	DBF4		5.13464070911628e-67	0.264742	0.699	0.5	1.02837e-62	5	PSMC3		6.80289925471532e-41	0.273782
																3.32660448596553e-54	-0.294495	0.802	0.844	6.66252e-50	2	IGFBP2		1.97297676442881e-116	-0.315425	0.429	0.638	3.95148e-112	3	RPA3		3.01114152683031e-87	0.264364	0.455	0.276	6.03071e-83	4	ATP2A3		5.45344359667584e-67	0.277558	0.871	0.705	1.09222e-62	5	PA2G4		9.26859045162443e-41	0.271846
																3.08938563728691e-51	-0.259888	0.384	0.493	6.18742e-47	2	COTL1		2.4789425908082e-116	0.333084	0.538	0.358	4.96483e-112	3	SLC5A3		1.03527826009631e-86	0.290706	0.689	0.501	2.07346e-82	4	HLA-A		6.94962737308224e-67	0.269104	0.689	0.496	1.39187e-62	5	BCL11B		2.19049712917833e-40	-0.359469
																2.40800699486609e-44	-0.312768	0.26	0.356	4.82276e-40	2	HIST2H2AC		5.12374798468651e-116	-0.34484	0.398	0.588	1.02618e-111	3	STIP1		1.45503876165016e-86	0.253494	0.468	0.285	2.91415e-82	4	CCDC82		6.32480859902664e-66	0.25141	0.552	0.367	1.26673e-61	5	ASXL1		3.12049622299767e-40	-0.284644
																1.08888094115614e-39	-0.267406	0.71	0.768	2.18081e-35	2	GLUL		8.21195730644674e-116	-0.341942	0.458	0.637	1.64469e-111	3	SYNCRIP		2.0026369176781e-86	0.257315	0.472	0.286	4.01088e-82	4	NCAPG2		7.81026073559331e-65	0.261717	0.721	0.521	1.56424e-60	5	CENPV		1.36561630102476e-39	-0.307651
																								1.53031662334291e-115	-0.252298	0.047	0.209	3.06492e-111	3	NDC80		2.42937005837116e-86	0.29003	0.749	0.571	4.86554e-82	4	TRAPPC1		1.71721709274805e-64	0.297568	0.855	0.711	3.43924e-60	5	TPM4		1.59636324559063e-39	0.257767
																								1.6939603833454e-115	-0.345758	0.552	0.715	3.39266e-111	3	PSMA3		2.73676906468424e-86	0.274569	0.561	0.368	5.4812e-82	4	FLNB		2.35861372079944e-63	0.257453	0.653	0.465	4.72383e-59	5	MRPL18		1.66604167212861e-39	-0.276801
																								2.73460135885794e-115	-0.343214	0.304	0.498	5.47686e-111	3	PSME2		4.64655134379816e-86	0.270793	0.605	0.412	9.30611e-82	4	PRMT2		2.98991711024945e-63	0.263321	0.703	0.52	5.98821e-59	5	METTL26		4.59353003539985e-39	-0.313009
																								3.84755567976195e-115	-0.28489	0.136	0.331	7.70588e-111	3	MCM10		5.75169064140845e-86	0.287377	0.836	0.669	1.15195e-81	4	PPP1CA		5.15317900492334e-63	0.275961	0.742	0.563	1.03208e-58	5	SRM		1.699512987016e-38	0.251623
																								5.83655897319634e-115	-0.322713	0.321	0.516	1.16895e-110	3	SUMO3		7.58566848433358e-86	0.254752	0.444	0.265	1.51926e-81	4	ASRGL1		9.10743907011544e-63	0.261103	0.781	0.603	1.82404e-58	5	LRRFIP1		2.47164161598621e-38	-0.296874
																								6.46841651268158e-115	-0.330667	0.573	0.741	1.29549e-110	3	SNRPG		1.06301501579707e-85	-0.416043	0.33	0.508	2.12901e-81	4	HMGCR		1.11451563212524e-62	0.261606	0.742	0.562	2.23215e-58	5	CHD1		3.83367349396344e-38	-0.349288
																								1.40839613737155e-113	-0.324902	0.513	0.691	2.82074e-109	3	RNPS1		2.44236312665362e-85	0.267218	0.559	0.37	4.89156e-81	4	CDC27		1.12817329248389e-62	0.256704	0.924	0.825	2.25951e-58	5	SMARCA4		4.51795848390309e-38	-0.344981
																								2.94092850351433e-113	-0.412522	0.64	0.776	5.89009e-109	3	GLUL		4.57388410583566e-85	0.259012	0.46	0.281	9.16058e-81	4	DYNLT1		1.28700812188878e-62	0.268477	0.791	0.607	2.57762e-58	5	TFRC		4.86190338710928e-38	-0.277783
																								3.49996542986532e-113	-0.339105	0.563	0.73	7.00973e-109	3	ATP5MC1		5.81616455667217e-85	0.307942	0.742	0.561	1.16486e-80	4	S100A10		1.45904754560982e-62	0.259754	0.708	0.524	2.92218e-58	5	G3BP1		5.31439327189182e-38	-0.283045
																								4.23491153171924e-113	-0.329593	0.25	0.441	8.48168e-109	3	TOMM40		1.01574320268824e-84	-0.401843	0.653	0.759	2.03433e-80	4	SQLE		2.61610748240373e-62	0.25346	0.781	0.596	5.23954e-58	5	TMEM160		7.50287202442597e-38	0.255562
																								4.80465438654729e-113	-0.3222	0.64	0.793	9.62276e-109	3	SUPT16H		1.02664915673988e-84	0.267914	0.506	0.321	2.05617e-80	4	CMC2		7.82968460074098e-62	0.257051	0.637	0.452	1.56813e-57	5	RAC2		1.64809907168925e-37	-0.253904
																								7.02637336109912e-113	-0.321836	0.301	0.494	1.40724e-108	3	TCERG1		1.21477606474545e-84	0.296299	0.821	0.653	2.43295e-80	4	POLR2J3.1		1.24416907768265e-61	0.251552	0.956	0.893	2.49182e-57	5	UBB		1.82264307115874e-37	-0.313467
																								7.53194273187296e-113	-0.338208	0.744	0.864	1.5085e-108	3	CD99		1.79533380698501e-84	0.275592	0.877	0.715	3.59569e-80	4	ITM2B		2.98540756059888e-61	0.262096	0.762	0.582	5.97917e-57	5	WASF2		2.15992370905587e-37	0.254257
																								1.21936983905666e-112	-0.259028	0.063	0.229	2.44215e-108	3	KIF4A		3.5941247813219e-84	0.278637	0.894	0.747	7.19831e-80	4	C9orf16		3.08322844636499e-61	0.25848	0.741	0.556	6.17509e-57	5	XPO1		2.21274168094567e-37	-0.274855
																								5.9576632173162e-112	-0.295858	0.18	0.369	1.1932e-107	3	SREBF2		6.9158598374957e-84	-0.354889	0.793	0.856	1.38511e-79	4	CD99		3.87903136916553e-61	0.257613	0.682	0.501	7.76892e-57	5	MGMT		3.14061189302408e-37	-0.365351
																								6.29696933989519e-112	-0.330177	0.348	0.547	1.26116e-107	3	SMC1A		8.08657485217849e-84	0.261699	0.561	0.373	1.61958e-79	4	NOSIP		7.36286860952564e-61	0.253903	0.649	0.467	1.47464e-56	5	TMEM147		1.21769049328844e-36	-0.362953
																								6.54519438675139e-112	-0.276081	0.126	0.307	1.31087e-107	3	MMAB		1.28113686465431e-83	0.338403	0.905	0.799	2.56586e-79	4	TUBA1A		1.55652318650416e-60	0.265198	0.576	0.393	3.1174e-56	5	HLA-B		1.82395708124947e-36	0.410593
																								8.41634910721359e-112	-0.303149	0.778	0.884	1.68563e-107	3	YWHAE		9.4290807131162e-83	0.326564	0.603	0.415	1.88846e-78	4	CLSPN		2.74268910448927e-60	0.272617	0.947	0.869	5.49306e-56	5	HSPE1		4.55919915547931e-36	-0.335282
																								1.20474951387412e-111	-0.322792	0.452	0.638	2.41287e-107	3	NDUFAF3		1.23655921032486e-82	0.29096	0.836	0.678	2.47658e-78	4	KIF5B		4.0550813069457e-60	-0.308101	0.993	0.994	8.12152e-56	5	PKM		2.17962910787279e-35	0.364851
																								1.23201196543757e-111	-0.309562	0.282	0.478	2.46747e-107	3	GMPS		1.29649546263606e-82	0.275505	0.608	0.413	2.59662e-78	4	BRCA1		4.69483171964366e-60	0.252223	0.758	0.575	9.40281e-56	5	PDAP1		2.31799039233606e-35	-0.257307
																								1.67604586851038e-111	-0.262035	0.066	0.231	3.35678e-107	3	ANLN		3.65738592116815e-82	0.293386	0.797	0.632	7.32501e-78	4	NDUFA12		7.56072967575119e-60	0.256731	0.928	0.769	1.51426e-55	5	SCD		4.59609777064915e-35	-0.290696
																								1.99132324113199e-111	-0.33775	0.476	0.656	3.98822e-107	3	USP7		1.69359991095491e-81	0.265634	0.414	0.242	3.39194e-77	4	FAM111B		2.74538663775418e-59	-0.805171	0.39	0.497	5.49846e-55	5	HIST1H1B		5.83894186123132e-35	0.269817
																								2.45135587989535e-111	-0.321412	0.255	0.447	4.90958e-107	3	FARSA		2.23169723141542e-81	0.252828	0.521	0.337	4.46964e-77	4	TMEM41B		3.96447406339796e-59	-0.441022	0.719	0.768	7.94005e-55	5	DUT		6.06901786553591e-35	-0.317755
																								2.90294608188046e-111	0.320923	0.569	0.399	5.81402e-107	3	JAK1		2.51405723789497e-81	-0.377831	0.867	0.892	5.03515e-77	4	EIF5A		7.447775723502e-59	0.254001	0.833	0.668	1.49164e-54	5	FYB1		9.74864983623447e-35	-0.345563
																								6.12441271818815e-111	-0.322475	0.37	0.559	1.2266e-106	3	UBA2		3.83786930646693e-80	-0.359144	0.691	0.773	7.68648e-76	4	CCT6A		6.18500299218285e-58	0.264304	0.903	0.787	1.23873e-53	5	PSMB2		1.02860992413398e-34	-0.342454
																								8.12260925544739e-111	-0.309571	0.256	0.45	1.6268e-106	3	CNTRL		5.32119407976507e-80	0.267615	0.577	0.39	1.06573e-75	4	HLA-B		1.38657978458075e-57	0.257629	0.895	0.775	2.77704e-53	5	ANP32A		1.20933129811543e-34	-0.273268
																								1.13543843638683e-110	0.334583	0.68	0.518	2.27406e-106	3	BTG1		2.1217700345988e-79	0.292681	0.767	0.602	4.24948e-75	4	CALM3		8.36976896736067e-57	0.264466	0.848	0.713	1.6763e-52	5	PSMB7		5.13662743623699e-34	-0.27042
																								1.23794507430767e-110	0.251115	0.995	0.985	2.47936e-106	3	TMSB10		5.02537556067501e-79	0.265466	0.573	0.393	1.00648e-74	4	SSBP2		1.01826548632867e-56	0.263725	0.781	0.634	2.03938e-52	5	MBNL1		1.60826176891552e-33	-0.259975
																								1.94225723282984e-110	-0.320178	0.404	0.591	3.88995e-106	3	SNRNP70		5.41904165407544e-79	0.271646	0.727	0.553	1.08533e-74	4	TIMM8B		1.69005649543186e-55	0.256905	0.858	0.709	3.38485e-51	5	CYCS		2.31209798761092e-32	-0.290786
																								4.77264123921719e-110	-0.336672	0.388	0.58	9.55865e-106	3	MZB1		5.93139207220257e-79	0.279219	0.676	0.498	1.18794e-74	4	CXCR4		4.50254503265827e-55	-0.305171	0.111	0.264	9.0177e-51	5	FAM111B		4.23165357178048e-32	-0.27699
																								1.08325375448045e-109	-0.326559	0.612	0.761	2.16954e-105	3	CCT7		6.98025510572716e-79	0.261374	0.561	0.378	1.39801e-74	4	C6orf89		9.11478309568171e-55	-0.397561	0.429	0.552	1.82551e-50	5	MCM3		7.17660897385085e-32	-0.293831
																								1.93711169668518e-109	0.268954	0.969	0.939	3.87965e-105	3	COX7A2		7.33291132915801e-79	0.277315	0.726	0.545	1.46864e-74	4	CDCA7		1.38381505992041e-53	0.250248	0.76	0.602	2.7715e-49	5	NOL7		8.65201659867347e-32	-0.288984
																								5.64382242583611e-109	-0.32964	0.367	0.551	1.13034e-104	3	METTL26		7.42364264191091e-79	-0.420179	0.566	0.669	1.48681e-74	4	FABP5		1.14511615485917e-52	-0.374912	0.3	0.443	2.29344e-48	5	MCM4		9.77055688079502e-32	-0.309807
																								7.68245774874203e-109	-0.269922	0.124	0.302	1.53864e-104	3	PRIM1		1.28842109294719e-78	0.306319	0.938	0.859	2.58045e-74	4	JPT1		3.81550186459605e-44	-0.303301	0.974	0.974	7.64169e-40	5	H3F3B		1.51597425395125e-31	-0.304183
																								9.05147868160531e-109	-0.319436	0.273	0.468	1.81283e-104	3	HSPH1		1.44254687326881e-78	-0.28618	0.077	0.24	2.88913e-74	4	CTSG		4.27044806170703e-44	-0.441992	0.657	0.709	8.55285e-40	5	ARPP21		2.9041225302044e-30	-0.338223
																								1.14103900690149e-108	-0.288913	0.226	0.42	2.28527e-104	3	HAUS6		1.66377397404587e-78	0.284983	0.987	0.982	3.33221e-74	4	TPI1		5.35571994487081e-44	-0.288582	0.171	0.312	1.07264e-39	5	H1F0		3.66679762795714e-30	-0.27355
																								4.70257541659492e-108	-0.277513	0.125	0.301	9.41832e-104	3	YDJC		2.20184002580505e-78	0.28986	0.768	0.602	4.40985e-74	4	RPA3		3.45260418956707e-42	-0.284611	0.711	0.762	6.91488e-38	5	C9orf16		4.4329668099146e-30	-0.297392
																								5.11398623650025e-108	-0.321482	0.435	0.62	1.02423e-103	3	MRPL11		1.53106185638842e-77	0.295425	0.866	0.731	3.06641e-73	4	SRSF10		2.06154271574336e-39	0.2597	0.624	0.488	4.12886e-35	5	HSPA5		5.65377714400987e-30	-0.280704
																								9.03158802564321e-108	-0.344202	0.327	0.509	1.80885e-103	3	ERG28		3.19588994723719e-77	-0.360155	0.603	0.727	6.40073e-73	4	TCF7		2.12205292898492e-39	-0.257702	0.999	1	4.25005e-35	5	MT-CYB		6.13388712861157e-30	-0.261557
																								2.58785045921986e-107	-0.266884	0.118	0.295	5.18295e-103	3	WEE1		3.5357171182758e-77	-0.29629	0.96	0.96	7.08133e-73	4	RAN		3.08403583213053e-39	-0.303732	0.711	0.764	6.17671e-35	5	CALM1		7.62782118783101e-30	-0.324395
																								3.40312772491096e-107	-0.262924	0.093	0.263	6.81578e-103	3	STIL		8.95400183758521e-77	0.256074	0.66	0.469	1.79331e-72	4	UBE2T		1.17237801673214e-38	-0.346894	0.325	0.437	2.34804e-34	5	CLSPN		1.23859309767948e-29	-0.326903
																								6.81875106854661e-106	-0.292302	0.256	0.448	1.36566e-101	3	SLC25A1		3.61922456161478e-76	-0.321007	0.208	0.385	7.24858e-72	4	GPATCH4		5.37131142844368e-37	-0.256185	0.201	0.329	1.07577e-32	5	MCM5		3.09255480658251e-29	-0.269428
																								1.27131590834241e-105	-0.276528	0.898	0.95	2.54619e-101	3	SOD1		2.14730500447144e-75	0.309691	0.806	0.659	4.30062e-71	4	BNIP3L		8.4124806119375e-36	-0.34233	0.999	1	1.68485e-31	5	TMSB4X		1.06198435238244e-28	-0.255531
																								1.30594877454179e-105	-0.306756	0.284	0.471	2.61555e-101	3	CYB5B		3.18879531252261e-75	0.264551	0.645	0.47	6.38652e-71	4	TMCO1		9.61820491399578e-28	-0.264334	0.379	0.475	1.92633e-23	5	RSRP1		2.19066255359338e-28	-0.271794
																								1.38284692196998e-105	-0.324946	0.494	0.67	2.76957e-101	3	TRA2B		4.01529700133847e-75	-0.275549	0.11	0.277	8.04184e-71	4	BCAT1		1.64140231016039e-15	-0.376295	0.907	0.901	3.2874e-11	5	TRBC1		1.60817394195745e-27	-0.271864
																								8.8851732983958e-105	-0.306815	0.151	0.328	1.77952e-100	3	PSAT1		6.3237361907345e-75	-0.326151	0.271	0.447	1.26652e-70	4	GNL3		3.05291443661658e-14	-0.386019	0.673	0.684	6.11438e-10	5	DDIT4		2.02177233018756e-27	-0.282195
																								1.0646100666253e-104	-0.287281	0.169	0.35	2.1322e-100	3	SH2D1A		8.05349774648675e-75	0.25151	0.523	0.349	1.61295e-70	4	HSPB11		3.21992880238723e-12	-0.265154	0.536	0.537	6.44887e-08	5	ATAD2		2.35684013606093e-27	-0.2856
																								1.12885159898003e-104	-0.284344	0.154	0.333	2.26086e-100	3	MRTO4		9.97851460866383e-75	0.258524	0.613	0.437	1.9985e-70	4	STMP1		2.94670171651209e-11	-0.253018	0.325	0.381	5.90165e-07	5	ID3		3.96303006468461e-27	-0.304162
																								1.34561194147139e-104	-0.309822	0.255	0.439	2.69499e-100	3	MRPL12		1.12799604638618e-74	0.262435	0.549	0.377	2.25915e-70	4	SELENOK										1.48138417593211e-26	-0.28732
																								1.83198897233959e-104	-0.302183	0.324	0.511	3.66911e-100	3	PTBP1		1.5173944079259e-74	0.252491	0.627	0.446	3.03904e-70	4	CRNDE										6.61265759053905e-25	-0.251412
																								2.04095992849969e-104	-0.282061	0.083	0.245	4.08763e-100	3	CTSG		1.0844409999367e-73	0.260578	0.705	0.532	2.17192e-69	4	TMEM50A										9.32100048590628e-25	-0.259788
																								5.64813890856765e-104	-0.277027	0.163	0.344	1.13121e-99	3	RUVBL1		1.6207240759805e-73	0.273644	0.939	0.812	3.24599e-69	4	TYMS										9.65992705968122e-25	-0.27217
																								6.06100378904644e-104	-0.268447	0.146	0.327	1.2139e-99	3	MCM2		6.56613556371798e-73	0.265903	0.766	0.602	1.31507e-68	4	TECR										1.24169141847129e-23	-0.267232
																								1.63584699522588e-103	-0.325756	0.594	0.741	3.27627e-99	3	PRMT1		1.54575827762205e-72	0.262708	0.635	0.464	3.09584e-68	4	GGNBP2										1.39981424739172e-22	-0.261179
																								2.55611188969348e-103	-0.292466	0.795	0.891	5.11938e-99	3	EIF3E		1.6216105838861e-72	-0.343447	0.383	0.543	3.24776e-68	4	SERINC5										8.79141662806736e-21	-0.281006
																								8.60945477356027e-103	0.259323	0.97	0.949	1.7243e-98	3	MYL6		1.91904304935356e-72	0.260639	0.754	0.58	3.84346e-68	4	PSMC5										2.85278295706024e-18	-0.259772
																								9.98605176573411e-103	0.289404	0.508	0.339	2.00001e-98	3	PSMA3-AS1		4.47405276583529e-72	0.281048	0.839	0.694	8.96063e-68	4	ARPP21										5.75193880706979e-17	-0.288789
																								1.35872117100957e-102	-0.319047	0.431	0.604	2.72125e-98	3	RAD23A		5.13689475362031e-72	-0.328482	0.278	0.448	1.02882e-67	4	GTF3C6
																								3.78368515648369e-102	-0.336428	0.496	0.656	7.57796e-98	3	LBR		5.66972657832639e-72	0.259721	0.736	0.566	1.13553e-67	4	ANAPC16
																								5.14530678671121e-102	-0.286106	0.211	0.395	1.0305e-97	3	TOPBP1		8.46338392093773e-72	0.25416	0.548	0.379	1.69505e-67	4	HMGN3
																								5.64017355918301e-102	0.256449	0.4	0.239	1.12961e-97	3	RBMS1		9.72317613201641e-72	-0.345996	0.381	0.54	1.94736e-67	4	CORO1B
																								1.79571456768989e-101	-0.314332	0.342	0.525	3.59646e-97	3	RNF168		1.97311509694082e-71	0.260572	0.787	0.619	3.95175e-67	4	CALM2
																								2.08965948898372e-101	-0.26556	0.13	0.3	4.18517e-97	3	KIF22		3.70249030157645e-71	-0.284641	0.133	0.299	7.41535e-67	4	SLA
																								5.42529191682155e-101	-0.250927	0.123	0.297	1.08658e-96	3	BLM		3.92753251337658e-70	0.261168	0.665	0.501	7.86606e-66	4	IQGAP1
																								1.14847312678422e-100	-0.292996	0.292	0.479	2.30016e-96	3	YWHAH		5.21190439700119e-70	-0.32213	0.679	0.765	1.04384e-65	4	RBM3
																								1.31896906408627e-100	-0.257125	0.057	0.207	2.64163e-96	3	MAL		5.43979398618048e-70	-0.282509	0.174	0.344	1.08948e-65	4	SH2D1A
																								1.92515455811919e-100	-0.308439	0.354	0.535	3.8557e-96	3	TIMM10		1.10962328392834e-69	0.251289	0.888	0.759	2.22235e-65	4	OST4
																								3.20170923714198e-100	-0.274776	0.165	0.34	6.41238e-96	3	RRP7A		1.55373603837272e-69	0.263059	0.685	0.512	3.11182e-65	4	SMC1A
																								1.43077021783952e-99	-0.276118	0.168	0.345	2.86555e-95	3	LIG1		1.8369299487779e-69	-0.293761	0.169	0.336	3.679e-65	4	FASN
																								1.47630764464069e-99	0.328224	0.722	0.58	2.95675e-95	3	GABPB1-AS1		1.96210577291231e-68	-0.357828	0.384	0.532	3.92971e-64	4	DDX21
																								2.06994706878702e-99	-0.301219	0.252	0.432	4.14569e-95	3	CDK5RAP2		3.60299354432079e-68	0.261101	0.749	0.594	7.21608e-64	4	UQCRC1
																								2.20808696326054e-99	-0.260061	0.147	0.32	4.42236e-95	3	SREBF1		8.19298632887727e-68	-0.34798	0.499	0.628	1.64089e-63	4	TFRC
																								2.52213725241192e-99	-0.292599	0.329	0.516	5.05134e-95	3	RBBP7		1.25508584205909e-67	0.252229	0.474	0.314	2.51369e-63	4	LIG1
																								4.42850376905033e-99	-0.322166	0.423	0.594	8.86941e-95	3	TIMM13		4.9872034088268e-67	-0.331341	0.836	0.877	9.98837e-63	4	HSPE1
																								4.76984421422937e-99	-0.309192	0.305	0.487	9.55304e-95	3	EBNA1BP2		5.84011724181849e-67	-0.358916	0.631	0.715	1.16966e-62	4	NOP56
																								5.51849830220036e-99	-0.287614	0.295	0.478	1.10524e-94	3	AK2		1.6586187714127e-66	0.251952	0.853	0.717	3.32188e-62	4	AP2S1
																								9.20861384786256e-99	-0.268728	0.169	0.348	1.8443e-94	3	RFC4		2.38826721862045e-66	0.253366	0.541	0.381	4.78322e-62	4	MYEF2
																								1.63538669476332e-97	-0.259531	0.132	0.3	3.27535e-93	3	NCAPD2		5.5744112954422e-66	0.251085	0.917	0.814	1.11644e-61	4	TMA7
																								7.87327026632874e-97	-0.258595	0.161	0.335	1.57686e-92	3	CTPS1		1.28395318844082e-65	-0.329163	0.544	0.655	2.5715e-61	4	PAICS
																								1.1299328685444e-96	-0.303565	0.285	0.462	2.26303e-92	3	QPRT		1.77018545745016e-65	-0.318089	0.484	0.617	3.54533e-61	4	RSL24D1
																								1.49219667753646e-96	-0.301867	0.344	0.524	2.98857e-92	3	EZH2		1.95962797828403e-65	-0.332697	0.399	0.545	3.92474e-61	4	CENPV
																								6.18588731166891e-96	-0.304529	0.462	0.632	1.23891e-91	3	SLIRP		3.56355263571974e-64	-0.302184	0.733	0.798	7.13708e-60	4	FBL
																								7.02953225238735e-96	-0.252562	0.109	0.27	1.40787e-91	3	HSD17B7		3.70167245225056e-64	-0.259945	0.86	0.898	7.41371e-60	4	RPS17
																								9.60745160643558e-96	-0.297695	0.376	0.557	1.92418e-91	3	RIF1		2.22918597435489e-63	0.255102	0.755	0.577	4.46461e-59	4	HELLS
																								1.03416795752904e-95	-0.313639	0.676	0.798	2.07123e-91	3	EIF5		2.88856204307969e-61	-0.334743	0.352	0.496	5.78521e-57	4	NUDT8
																								1.6736870673778e-95	-0.319505	0.52	0.676	3.35206e-91	3	HSP90B1		3.43921637362352e-61	-0.28195	0.78	0.832	6.88806e-57	4	CCT8
																								1.73011938721523e-95	-0.30447	0.199	0.37	3.46508e-91	3	CKAP2		1.8896370797413e-60	-0.301006	0.339	0.488	3.78457e-56	4	LARS
																								2.37307776648462e-95	-0.304949	0.46	0.624	4.7528e-91	3	RSL24D1		3.58576739568769e-58	-0.302972	0.411	0.547	7.18157e-54	4	TSPAN7
																								6.15760168950406e-95	-0.274874	0.259	0.441	1.23324e-90	3	ACOT7		3.76314334953196e-58	-0.352549	0.522	0.62	7.53682e-54	4	NME1
																								7.76421286528822e-95	-0.25741	0.153	0.323	1.55502e-90	3	BRIX1		2.74892532769561e-57	-0.259855	0.77	0.844	5.50555e-53	4	EIF3F
																								1.18076013083076e-94	-0.281244	0.28	0.461	2.36483e-90	3	RCC2		1.88701917999446e-56	-0.34701	0.453	0.566	3.77932e-52	4	EBP
																								3.64171274849582e-94	-0.295403	0.303	0.478	7.29362e-90	3	AMD1		4.18230844717954e-56	-0.333157	0.603	0.702	8.37633e-52	4	IDI1
																								4.52141046223859e-94	-0.301817	0.456	0.626	9.05548e-90	3	TMEM160		1.02476798504965e-55	-0.280789	0.307	0.454	2.05241e-51	4	QPRT
																								7.13990946053653e-94	-0.262536	0.175	0.346	1.42998e-89	3	PHF5A		2.5698981110283e-53	-0.268567	0.268	0.416	5.14699e-49	4	GPR174
																								9.97344354576666e-94	-0.293172	0.686	0.81	1.99748e-89	3	NDUFB4		3.46872230700602e-52	-0.254004	0.181	0.325	6.94716e-48	4	PLAC8
																								1.10249432161322e-93	-0.308576	0.354	0.527	2.20808e-89	3	BCL11B		6.01700161289608e-51	0.491454	0.767	0.721	1.20509e-46	4	HIST1H1D
																								1.16902120956251e-92	-0.274365	0.798	0.899	2.34132e-88	3	EIF3A		8.46411004104931e-51	0.269704	0.503	0.367	1.69519e-46	4	ID3
																								1.92041873477383e-92	-0.250268	0.163	0.332	3.84621e-88	3	ATIC		9.6782129536861e-51	-0.262992	0.289	0.428	1.93835e-46	4	TMED3
																								7.09875116228694e-92	-0.263114	0.183	0.352	1.42174e-87	3	MAGOHB		1.24177369075845e-49	-0.262657	0.718	0.78	2.48702e-45	4	EIF4A2
																								1.28220721204754e-91	-0.276599	0.267	0.441	2.568e-87	3	PGD		1.7472982124709e-49	-0.291554	0.658	0.725	3.49949e-45	4	TPM4
																								1.60107255338299e-91	-0.253054	0.074	0.219	3.20663e-87	3	CCNF		1.2186057780573e-48	-0.316082	0.484	0.581	2.44062e-44	4	SRM
																								1.92467292747426e-91	-0.272216	0.555	0.737	3.85473e-87	3	TCF7		2.97086011918269e-48	-0.256597	0.827	0.85	5.95004e-44	4	CCT3
																								3.14494845866663e-91	-0.26195	0.211	0.384	6.2987e-87	3	EXOSC8		1.57936221374495e-47	-0.255537	0.318	0.45	3.16315e-43	4	UFC1
																								5.26613271788637e-91	-0.295441	0.624	0.76	1.0547e-86	3	SNRPD3		7.92703486850219e-45	-0.253437	0.536	0.637	1.58763e-40	4	POLR1D
																								6.43665807699802e-91	-0.284486	0.458	0.627	1.28913e-86	3	LSM2		4.5533745355395e-44	-0.28709	0.66	0.713	9.1195e-40	4	CCT5
																								7.05793976660574e-91	-0.255865	0.163	0.33	1.41356e-86	3	PHF19		7.21608154766472e-43	-0.255739	0.352	0.474	1.44524e-38	4	BZW2
																								1.07874388367203e-90	-0.29064	0.431	0.601	2.16051e-86	3	METAP2		2.23696411632915e-42	-0.269443	0.428	0.54	4.48019e-38	4	CHD3
																								1.34242619088765e-90	-0.282069	0.317	0.49	2.68861e-86	3	MORF4L2		5.00380100112102e-42	-0.276367	0.286	0.409	1.00216e-37	4	POLG
																								1.53743936677436e-90	-0.269421	0.241	0.414	3.07918e-86	3	NUP50		1.36108751391643e-41	-0.257529	0.495	0.601	2.72599e-37	4	EIF4A1
																								2.02238408148366e-90	-0.256333	0.157	0.322	4.05043e-86	3	RAB33A		8.73339746670503e-41	-0.254052	0.356	0.475	1.74912e-36	4	NOLC1
																								3.19782627175088e-90	-0.291208	0.326	0.497	6.40461e-86	3	IARS		1.19569038847905e-39	-0.27099	0.785	0.814	2.39473e-35	4	ITM2A
																								3.28466442925061e-90	0.295928	0.535	0.386	6.57853e-86	3	ATM		1.88278135279974e-39	-0.280952	0.423	0.519	3.77083e-35	4	DKC1
																								3.42811232976435e-90	-0.274574	0.211	0.38	6.86582e-86	3	YARS		8.59613014247303e-38	-0.260491	0.379	0.49	1.72163e-33	4	COTL1
																								6.35186435220305e-90	-0.283747	0.31	0.484	1.27215e-85	3	PDLIM1		1.08302434197816e-37	-0.25899	0.392	0.497	2.16908e-33	4	ERG28
																								7.6390007894658e-90	-0.294354	0.51	0.667	1.52994e-85	3	PRELID1		1.05433951798994e-36	-0.259177	0.347	0.46	2.11163e-32	4	LSS
																								1.15804694065705e-89	-0.290898	0.496	0.653	2.31934e-85	3	POLR2H		3.73436023513526e-35	-0.276642	0.32	0.428	7.47918e-31	4	RPL22L1
																								3.33585045221793e-89	-0.25018	0.191	0.36	6.68104e-85	3	YEATS4		6.21688285107868e-34	-0.261415	0.678	0.706	1.24512e-29	4	PHB
																								4.94959118051066e-89	-0.319309	0.313	0.478	9.91304e-85	3	CKAP5		3.23663643297432e-32	-0.257193	0.682	0.718	6.48234e-28	4	PA2G4
																								1.67189637178132e-88	-0.285763	0.508	0.671	3.34847e-84	3	BAZ1B		9.18797387138621e-24	-0.263484	0.834	0.839	1.84017e-19	4	IGFBP2
																								1.73570872610819e-88	-0.272047	0.722	0.841	3.47628e-84	3	COX5A
																								2.72253245291865e-88	-0.283762	0.312	0.483	5.45269e-84	3	BZW2
																								6.59808181817529e-88	-0.269818	0.298	0.471	1.32146e-83	3	SMS
																								1.08957714317782e-87	-0.256151	0.197	0.363	2.18221e-83	3	CDK2AP2
																								1.72967993878831e-87	-0.311685	0.731	0.829	3.4642e-83	3	SFPQ
																								3.28576490861215e-87	-0.278527	0.299	0.467	6.58073e-83	3	MRPL17
																								8.05736178742923e-87	-0.296262	0.557	0.698	1.61373e-82	3	TAF1D
																								1.3649036813695e-86	-0.284277	0.495	0.657	2.73363e-82	3	IMPDH2
																								3.00653647244887e-86	-0.280257	0.379	0.548	6.02149e-82	3	CYC1
																								3.57866530767781e-86	-0.288109	0.434	0.598	7.16735e-82	3	EIF4G1
																								3.76898747535572e-86	-0.296844	0.544	0.688	7.54853e-82	3	C12orf57
																								5.50065035097528e-86	-0.307824	0.27	0.432	1.10167e-81	3	FAM111A
																								2.93965668135773e-85	-0.264582	0.787	0.88	5.88754e-81	3	RBM8A
																								4.43702307445711e-85	-0.280649	0.57	0.717	8.88647e-81	3	YY1
																								1.39399098270588e-84	-0.283236	0.496	0.648	2.79189e-80	3	CTCF
																								6.11815954189831e-84	-0.27163	0.268	0.433	1.22534e-79	3	CEP70
																								1.2475553949955e-83	-0.287658	0.416	0.573	2.4986e-79	3	PDIA6
																								1.32542790758867e-83	-0.277962	0.59	0.734	2.65457e-79	3	NDUFS6
																								1.86586784067203e-83	-0.285148	0.587	0.732	3.73696e-79	3	CARHSP1
																								1.96390455500264e-83	-0.281558	0.443	0.603	3.93331e-79	3	STOML2
																								3.20376573682863e-83	-0.281406	0.49	0.645	6.4165e-79	3	HSPA9
																								3.31921590900486e-83	-0.268958	0.836	0.905	6.64773e-79	3	UBB
																								6.4382884825106e-83	-0.283225	0.531	0.679	1.28946e-78	3	PSMD7
																								1.3017045557804e-82	-0.273147	0.401	0.563	2.60705e-78	3	MAGOH
																								5.62129729597487e-82	-0.254979	0.245	0.41	1.12583e-77	3	EBPL
																								1.0216251120331e-81	-0.274395	0.649	0.772	2.04611e-77	3	MRPL51
																								6.45786304475303e-81	-0.274154	0.434	0.588	1.29338e-76	3	GDI2
																								1.81450146173442e-80	-0.285698	0.324	0.483	3.63408e-76	3	NOLC1
																								8.55706828331365e-80	-0.263873	0.534	0.684	1.71381e-75	3	SLC25A6
																								4.92928599978664e-79	-0.267377	0.361	0.522	9.87237e-75	3	GLO1
																								5.28629171228772e-79	0.277866	0.747	0.627	1.05874e-74	3	CIRBP
																								6.21464623204354e-79	-0.271798	0.514	0.663	1.24467e-74	3	CDV3
																								1.16955135809216e-78	-0.252274	0.25	0.411	2.34238e-74	3	LONP1
																								1.29024712451922e-78	-0.27026	0.579	0.718	2.58411e-74	3	UBE2I
																								1.76911675571062e-78	-0.271697	0.47	0.623	3.54319e-74	3	TXNRD1
																								1.80244328499007e-78	-0.261399	0.591	0.737	3.60993e-74	3	RSRC2
																								7.05343994170555e-78	-0.257302	0.687	0.808	1.41266e-73	3	NONO
																								7.37445174786816e-78	0.275627	0.638	0.503	1.47696e-73	3	SH3KBP1
																								7.5863289952394e-78	-0.269157	0.614	0.74	1.51939e-73	3	MZT2A
																								1.66143830962371e-77	0.317417	0.319	0.188	3.32753e-73	3	ID1
																								3.28968156828208e-77	-0.273948	0.337	0.493	6.58857e-73	3	LARS
																								4.89754963447059e-77	-0.277474	0.488	0.633	9.80881e-73	3	PSMA5
																								4.32047374765092e-76	-0.25752	0.435	0.596	8.65304e-72	3	CBX1
																								6.45248008898552e-76	-0.270801	0.555	0.692	1.2923e-71	3	GSTO1
																								1.2825200732118e-75	0.25737	0.625	0.478	2.56863e-71	3	ADD3
																								1.73144915935161e-75	-0.266988	0.338	0.493	3.46775e-71	3	MRPL3
																								6.01272176504805e-75	-0.262002	0.626	0.755	1.20423e-70	3	SRP9
																								6.25896877240717e-75	0.280257	0.815	0.736	1.25355e-70	3	AKAP9
																								2.33517751156328e-74	-0.258943	0.604	0.735	4.67689e-70	3	PSMB7
																								1.07272181979855e-73	-0.275037	0.559	0.694	2.14845e-69	3	LCK
																								1.28325025958544e-73	0.256201	0.868	0.798	2.57009e-69	3	LUC7L3
																								1.64612970750097e-73	-0.267276	0.455	0.6	3.29687e-69	3	SLTM
																								7.83998455055787e-73	-0.255313	0.745	0.842	1.57019e-68	3	SMARCA4
																								1.96231759350798e-72	-0.251234	0.217	0.364	3.93013e-68	3	SLC3A2
																								2.87086714462231e-72	-0.257828	0.3	0.45	5.74977e-68	3	PSMB8
																								1.23814743052988e-71	-0.275204	0.402	0.546	2.47976e-67	3	SERINC5
																								3.27841749394242e-71	-0.279747	0.311	0.463	6.56601e-67	3	IER2
																								3.61750367170719e-71	-0.250107	0.4	0.549	7.24514e-67	3	SSR3
																								5.28216561331439e-71	-0.253142	0.333	0.482	1.05791e-66	3	NUP58
																								2.24253458634333e-70	0.259209	0.858	0.79	4.49135e-66	3	FNBP1
																								3.34880587985395e-70	-0.25236	0.429	0.581	6.70699e-66	3	DHX9
																								4.40371760820092e-70	-0.25301	0.404	0.55	8.81977e-66	3	PSMB5
																								1.03492127763843e-69	-0.26409	0.446	0.59	2.07274e-65	3	THYN1
																								5.96799215806838e-69	-0.250844	0.365	0.511	1.19527e-64	3	TM7SF3
																								1.20169754689336e-67	0.261006	0.701	0.592	2.40676e-63	3	COMMD6
																								6.36154991033334e-66	-0.256012	0.404	0.547	1.27409e-61	3	CHD3
																								3.9758313506453e-65	-0.252601	0.626	0.74	7.9628e-61	3	SSBP1
																								1.14013578560849e-64	0.250121	0.831	0.765	2.28346e-60	3	ARGLU1
																								2.01789370759284e-63	-0.250157	0.355	0.497	4.04144e-59	3	COTL1
																								3.40930966053468e-63	-0.252369	0.449	0.585	6.82817e-59	3	SINHCAF
																								4.16303562187068e-63	0.256026	0.665	0.555	8.33773e-59	3	TIMM8B
																								1.19507081908327e-57	-0.411429	0.382	0.492	2.39349e-53	3	ARL6IP1
																								3.38457832542179e-48	0.465311	0.465	0.367	6.77863e-44	3	ID3
																								1.13889887400448e-43	0.299639	0.943	0.952	2.28099e-39	3	ADA
																								3.39681281682613e-28	0.363193	0.494	0.431	6.80314e-24	3	MKNK2
[truncated: 26 more columns]

## Sheet: DEG DMSOvAZD
	p_val	avg_log2FC	pct.1	pct.2	p_val_adj
HIV-Tx	2.2024e-168	1.32626	0.192	0.067	4.41096e-164
HLA-B	1.93003e-147	0.298478	0.481	0.321	3.86547e-143
EIF5A	7.22493e-146	0.272393	0.954	0.922	1.44701e-141
MT-ND5	2.53228e-151	0.266036	0.997	0.994	5.07165e-147
CALR	3.43372e-133	0.255956	0.982	0.965	6.87706e-129
HMGCS1	3.11983e-86	-0.258307	0.825	0.882	6.2484e-82
RPL36A	2.39391e-138	-0.265643	0.815	0.888	4.79452e-134
NEAT1	3.05339e-142	-0.27712	0.957	0.978	6.11533e-138
GLUL	3.17388e-133	-0.314236	0.775	0.861	6.35665e-129
IGFBP2	0	-0.704692	0.771	0.931	0

## Sheet: DEG DMSOviBET
	p_val	avg_log2FC	pct.1	pct.2	p_val_adj
HIV-Tx	3.98374e-31	2.15759	0.126	0.067	7.97863e-27
ARPP21	0	1.18238	0.924	0.592	0
MALAT1	0	1.15466	1	1	0
NEAT1	0	1.12935	0.99	0.978	0
H1FX	0	1.06034	0.952	0.761	0
H3F3B	0	0.981158	0.997	0.957	0
DDIT4	1.80553e-135	0.87357	0.75	0.696	3.61611e-131
GAPDH	0	0.81021	1	1	0
BNIP3	4.04396e-248	0.800056	0.905	0.874	8.09924e-244
CIRBP	0	0.792088	0.866	0.503	0
ID1	0	0.768337	0.437	0.102	0
CALM1	0	0.763896	0.922	0.691	0
PTPRC	9.4918e-308	0.748611	0.903	0.726	1.90102e-303
H1F0	0	0.748357	0.616	0.201	0
TRBC1	1.055e-88	0.726822	0.864	0.897	2.11296e-84
PKM	0	0.725324	0.998	0.993	0
TMSB10	0	0.722193	0.997	0.983	0
TUBB4B	5.7113e-36	0.705621	0.703	0.706	1.14386e-31
CAMK4	0	0.664932	0.735	0.37	0
RPL28	0	0.662612	1	1	0
BTG1	0	0.65119	0.769	0.465	0
SRSF5	0	0.638527	0.951	0.763	0
H3F3A	0	0.636371	1	1	0
PIK3R3	1.30101e-222	0.635779	0.591	0.323	2.60566e-218
ID3	5.12717e-167	0.631799	0.543	0.318	1.02687e-162
NEK7	0	0.60507	0.673	0.326	0
APLP2	0	0.604811	0.674	0.293	0
HEXIM1	0	0.604401	0.701	0.358	0
TPT1	0	0.595178	1	1	0
MT-CYB	0	0.59212	0.999	1	0
PDE3B	0	0.584387	0.569	0.184	0
TSC22D1	0	0.572589	0.599	0.274	0
P4HA1	2.04358e-255	0.569403	0.652	0.364	4.09288e-251
POLR2J3.1	1.01543e-283	0.562516	0.837	0.589	2.03371e-279
EIF4G2	0	0.559542	0.983	0.912	0
CDK6	0	0.55898	0.997	0.994	0
MYL6	0	0.557806	0.989	0.934	0
DCXR	2.14305e-278	0.557122	0.685	0.385	4.2921e-274
RSRP1	2.35263e-253	0.556687	0.662	0.378	4.71184e-249
SESN3	0	0.5496	0.481	0.162	0
H2AFV	3.69332e-258	0.544649	0.904	0.749	7.39698e-254
LDHA	0	0.542481	0.992	0.998	0
POLR2L	4.82962e-266	0.539951	0.782	0.512	9.67277e-262
BNIP3L	2.28849e-209	0.539923	0.824	0.645	4.58339e-205
SLFN5	0	0.533121	0.405	0.078	0
HMGN2	3.81009e-145	0.520902	0.93	0.933	7.63086e-141
ABCB10	4.53386e-188	0.507577	0.722	0.502	9.08042e-184
ADA	1.64999e-177	0.500105	0.955	0.955	3.30461e-173
ADD3	2.32714e-251	0.497826	0.712	0.412	4.6608e-247
COMMD6	5.04251e-244	0.494311	0.8	0.538	1.00991e-239
ADI1	3.55371e-289	0.490866	0.55	0.233	7.11737e-285
COX6A1	1.37717e-282	0.489278	0.972	0.865	2.7582e-278
ARL6IP1	6.5276e-50	0.483259	0.561	0.438	1.30735e-45
PHPT1	1.29839e-223	0.482775	0.737	0.468	2.60041e-219
BRD2	7.26667e-215	0.482212	0.868	0.668	1.45537e-210
IKZF2	1.32722e-160	0.481165	0.59	0.36	2.65815e-156
DDX5	4.13733e-240	0.480304	0.976	0.918	8.28625e-236
C9orf16	8.99041e-234	0.476095	0.892	0.7	1.8006e-229
PNRC1	6.05606e-185	0.466373	0.635	0.387	1.21291e-180
TMSB4X	0	0.463831	0.999	1	0
PSMA3-AS1	1.32049e-267	0.454947	0.566	0.254	2.64468e-263
SLC5A3	6.25121e-227	0.453097	0.57	0.284	1.25199e-222
CBX5	9.1215e-155	0.452756	0.882	0.764	1.82685e-150
MARCKSL1	1.25583e-201	0.451838	0.928	0.802	2.51517e-197
LEF1	3.56157e-161	0.449766	0.723	0.513	7.13312e-157
POLR2A	2.03419e-185	0.448915	0.788	0.573	4.07408e-181
H2AFX	2.31035e-136	0.446345	0.483	0.277	4.62717e-132
PIK3R1	6.07268e-205	0.444185	0.648	0.373	1.21624e-200
RNASEH2C	2.02987e-160	0.437266	0.799	0.618	4.06543e-156
SLC38A2	2.22013e-179	0.437012	0.729	0.491	4.44648e-175
RPLP1	0	0.431852	1	1	0
KDM6B	8.39881e-157	0.428745	0.517	0.287	1.68211e-152
FAM162A	7.43644e-90	0.418153	0.896	0.872	1.48937e-85
KPNA2	1.74191e-11	0.408137	0.414	0.364	3.48871e-07
LRP12	1.15799e-226	0.406721	0.499	0.219	2.31923e-222
BTG2	0	0.406106	0.302	0.053	0
TTC3	4.83928e-168	0.405481	0.879	0.719	9.69212e-164
JAK1	1.02955e-190	0.401307	0.589	0.32	2.06199e-186
SIPA1L2	0	0.399753	0.362	0.076	0
PPP1R10	2.13201e-161	0.399622	0.623	0.383	4.26999e-157
SOX4	4.23191e-127	0.398689	0.99	0.986	8.47567e-123
MCRIP1	4.7481e-245	0.396417	0.475	0.19	9.50949e-241
ACTG1	3.51341e-156	0.395677	0.995	1	7.03666e-152
INTS6	2.2486e-156	0.392123	0.564	0.328	4.50349e-152
FLNB	1.64608e-175	0.390439	0.558	0.301	3.29676e-171
ITM2B	2.07906e-150	0.38667	0.85	0.682	4.16394e-146
EID1	4.38688e-153	0.383899	0.875	0.715	8.78605e-149
ANAPC16	2.85145e-148	0.380923	0.738	0.521	5.71088e-144
SRSF10	1.34993e-114	0.380766	0.832	0.707	2.70365e-110
SFPQ	4.02845e-113	0.380539	0.892	0.788	8.06818e-109
DCTN3	3.19801e-145	0.378015	0.708	0.49	6.40497e-141
ANAPC11	3.29567e-137	0.377246	0.672	0.458	6.60057e-133
AC004687.1	4.03664e-121	0.374339	0.582	0.375	8.08457e-117
DCP2	4.62396e-147	0.373843	0.591	0.36	9.26086e-143
DYNLL1	8.47812e-131	0.373504	0.921	0.828	1.698e-126
UBE2H	7.48874e-150	0.371639	0.506	0.275	1.49985e-145
FRYL	6.08643e-163	0.371426	0.539	0.295	1.21899e-158
PGK1	1.25531e-71	0.370518	0.984	0.994	2.51414e-67
DDX3X	3.02338e-123	0.36947	0.764	0.59	6.05522e-119
MT-CO1	0	0.368827	0.999	1	0
HP1BP3	4.16393e-91	0.368162	0.871	0.771	8.33952e-87
RPS28	0	0.366916	1	1	0
ENO1	6.33551e-93	0.366425	0.987	1	1.26888e-88
CLK1	4.15123e-188	0.366012	0.492	0.233	8.31409e-184
WDR26	3.83333e-213	0.365815	0.464	0.196	7.6774e-209
PNISR	1.97942e-141	0.362356	0.931	0.823	3.96437e-137
ITGB1	2.12189e-148	0.36169	0.684	0.45	4.24973e-144
PBRM1	1.12918e-127	0.36157	0.735	0.535	2.26152e-123
THEMIS	2.95235e-111	0.360892	0.599	0.407	5.91296e-107
MMP24OS	6.19513e-175	0.36061	0.509	0.257	1.24076e-170
PCBP2	8.13162e-171	0.360298	0.965	0.875	1.6286e-166
FTH1	1.75594e-283	0.35843	1	0.999	3.5168e-279
KDM5B	2.84699e-89	0.357969	0.648	0.495	5.70196e-85
PPP1R12A	5.23734e-130	0.355712	0.735	0.529	1.04894e-125
COX7A2	1.20436e-188	0.353775	0.985	0.929	2.4121e-184
TTC14	4.92738e-129	0.353733	0.656	0.44	9.86856e-125
TNRC6C	2.51268e-149	0.350882	0.579	0.337	5.0324e-145
COX6C	4.23113e-184	0.349496	0.987	0.947	8.4741e-180
SSBP2	2.48217e-150	0.348796	0.574	0.331	4.97128e-146
PRKCA	5.49221e-130	0.348479	0.653	0.434	1.09998e-125
MT-CO2	0	0.348267	0.999	1	0
FAM133B	1.21023e-113	0.347646	0.854	0.716	2.42384e-109
CGGBP1	3.39464e-138	0.347584	0.614	0.387	6.79879e-134
HNRNPH1	1.48776e-120	0.34619	0.903	0.783	2.97969e-116
FAM89B	3.1361e-176	0.345235	0.47	0.223	6.28097e-172
C6orf89	2.7911e-146	0.342294	0.562	0.325	5.59001e-142
MRPS6	2.7123e-163	0.341675	0.526	0.276	5.43219e-159
MT-ND3	2.70716e-167	0.340615	0.995	0.997	5.42189e-163
LMO4	2.5767e-152	0.340161	0.552	0.308	5.16062e-148
ARRDC4	0	0.338351	0.218	0.019	0
B2M	5.1976e-179	0.338101	0.998	0.993	1.04097e-174
COX20	1.01514e-170	0.33804	0.509	0.255	2.03311e-166
GABARAPL2	5.79405e-124	0.337124	0.733	0.533	1.16043e-119
TLE4	4.7739e-163	0.336907	0.459	0.222	9.56116e-159
RBM48	6.54952e-135	0.336803	0.461	0.244	1.31174e-130
ARID4B	4.10508e-112	0.336672	0.745	0.565	8.22165e-108
AKAP9	9.16459e-104	0.335209	0.841	0.714	1.83549e-99
PNRC2	1.16842e-119	0.334756	0.753	0.561	2.34012e-115
MTRNR2L12	1.44286e-142	0.333075	0.554	0.318	2.88976e-138
CD82	4.89716e-178	0.331884	0.401	0.168	9.80803e-174
GSK3B	1.27683e-109	0.329856	0.56	0.359	2.55724e-105
MT-CO3	7.33436e-218	0.329672	0.999	1	1.46893e-213
CDKN2D	4.25741e-161	0.328618	0.39	0.171	8.52675e-157
ARRDC3	0	0.328418	0.27	0.035	0
ARIH1	2.24567e-131	0.327993	0.571	0.346	4.49762e-127
AL441992.1	5.50581e-226	0.327758	0.362	0.119	1.1027e-221
C16orf72	1.38945e-135	0.326462	0.552	0.324	2.78279e-131
SELENOW	4.00252e-96	0.326446	0.716	0.548	8.01625e-92
SPTAN1	1.97481e-109	0.325914	0.657	0.459	3.95515e-105
SYNE2	1.65741e-52	0.325861	0.74	0.664	3.31947e-48
CXCR4	6.36774e-110	0.325767	0.661	0.458	1.27533e-105
ATP5PD	5.28536e-134	0.3256	0.612	0.383	1.05855e-129
PTEN	1.50826e-119	0.32439	0.617	0.4	3.02074e-115
TFDP2	3.39844e-75	0.323466	0.811	0.716	6.80639e-71
NAA38	7.39366e-115	0.323149	0.762	0.568	1.4808e-110
MKNK2	1.16669e-19	0.321673	0.506	0.449	2.33665e-15
OST4	2.55659e-120	0.320087	0.885	0.735	5.12034e-116
SMDT1	4.87357e-135	0.317602	0.553	0.323	9.76078e-131
CEP85L	2.47203e-137	0.317533	0.494	0.269	4.95099e-133
EIF4EBP2	1.07636e-146	0.317416	0.501	0.267	2.15574e-142
MIR210HG	4.12215e-151	0.314716	0.378	0.167	8.25585e-147
ADAM10	7.88513e-93	0.313906	0.664	0.482	1.57923e-88
VPS29	2.51802e-107	0.313757	0.598	0.401	5.04308e-103
ELF1	9.82695e-91	0.312422	0.665	0.495	1.96814e-86
PAIP2	8.47063e-106	0.311657	0.701	0.517	1.6965e-101
PTP4A2	8.24034e-104	0.310872	0.937	0.868	1.65037e-99
DYNLL2	9.75892e-131	0.309472	0.487	0.266	1.95452e-126
TLE1	1.47784e-153	0.308843	0.406	0.186	2.95981e-149
PTPRK	1.18945e-122	0.308542	0.491	0.277	2.38223e-118
MT-ND5	6.87172e-113	0.308452	0.993	0.994	1.37627e-108
GLG1	1.62068e-103	0.308402	0.626	0.428	3.24589e-99
SKP1	1.95304e-107	0.308094	0.909	0.799	3.91154e-103
RPS20	2.89298e-287	0.307485	1	1	5.79405e-283
ID2	3.96348e-306	0.307018	0.228	0.029	7.93806e-302
BUB3	4.84188e-57	0.306776	0.769	0.671	9.69732e-53
EFCAB14	4.21387e-103	0.306291	0.586	0.391	8.43953e-99
KMT2C	3.61811e-102	0.305323	0.616	0.422	7.24635e-98
ATXN7L3B	3.76769e-105	0.304931	0.593	0.393	7.54592e-101
MRPS33	2.19085e-128	0.304412	0.524	0.301	4.38783e-124
SMC4	3.74099e-29	0.303889	0.701	0.679	7.49245e-25
LNPEP	7.67525e-127	0.303799	0.52	0.299	1.5372e-122
STK4	1.64888e-116	0.303279	0.623	0.406	3.30239e-112
THUMPD3-AS1	3.0231e-149	0.302677	0.421	0.199	6.05466e-145
SNAPIN	2.38385e-175	0.302348	0.397	0.165	4.77438e-171
KIDINS220	1.95973e-135	0.302002	0.457	0.238	3.92494e-131
TMBIM6	5.57903e-94	0.301874	0.85	0.714	1.11737e-89
GSTZ1	6.78768e-138	0.300848	0.44	0.223	1.35944e-133
NORAD	2.14919e-79	0.299088	0.654	0.493	4.3044e-75
TIMM8B	5.01878e-93	0.297629	0.684	0.509	1.00516e-88
UBA52	2.12934e-236	0.297575	1	1	4.26464e-232
MED17	1.66291e-159	0.29682	0.395	0.172	3.33048e-155
CRNDE	6.81615e-108	0.295451	0.612	0.401	1.36514e-103
POLE4	1.64301e-154	0.295163	0.382	0.167	3.29061e-150
TGOLN2	9.53959e-123	0.293803	0.504	0.286	1.91059e-118
UXT	1.72608e-97	0.292434	0.805	0.648	3.45699e-93
GDF11	2.14125e-158	0.291905	0.373	0.157	4.2885e-154
RPS15	0	0.291827	1	1	0
NCOA3	2.39196e-171	0.290539	0.358	0.14	4.79062e-167
SMIM14	1.78593e-189	0.288544	0.328	0.112	3.57686e-185
RTF1	7.25841e-92	0.288355	0.745	0.583	1.45371e-87
USP47	2.80895e-98	0.286729	0.614	0.418	5.62576e-94
ZKSCAN1	5.09047e-84	0.28649	0.701	0.534	1.01952e-79
DYNC1LI2	8.35692e-108	0.286256	0.525	0.319	1.67372e-103
FUS	4.58679e-86	0.285923	0.949	0.895	9.18643e-82
CASP8	6.46684e-130	0.285537	0.403	0.196	1.29518e-125
AL353622.1	2.42435e-198	0.284182	0.229	0.053	4.85549e-194
DDX6	5.25806e-93	0.284047	0.636	0.446	1.05309e-88
PHF20L1	3.49523e-98	0.283626	0.597	0.4	7.00025e-94
GRN	3.49611e-128	0.283595	0.432	0.221	7.00201e-124
ERV3-1	3.20206e-182	0.283336	0.317	0.108	6.41308e-178
ZFP36L1	2.29604e-142	0.28292	0.362	0.159	4.59852e-138
SEC61G	3.69847e-86	0.282842	0.889	0.763	7.40729e-82
ZNF217	1.87233e-113	0.282831	0.499	0.288	3.74991e-109
VAMP2	7.16087e-100	0.282629	0.524	0.331	1.43418e-95
ARL3	8.20489e-126	0.282593	0.478	0.26	1.64327e-121
HIGD2A	5.31818e-110	0.282329	0.533	0.325	1.06512e-105
CCDC92	1.27912e-174	0.281199	0.341	0.126	2.56182e-170
USP11	6.13924e-98	0.280952	0.619	0.42	1.22957e-93
MPC1	1.08612e-126	0.280433	0.473	0.254	2.17528e-122
SECISBP2	1.16622e-104	0.278759	0.516	0.315	2.3357e-100
MAGED1	5.25856e-96	0.278301	0.559	0.365	1.05318e-91
HHIP-AS1	2.65676e-76	0.278075	0.443	0.282	5.32097e-72
CDC5L	2.11256e-85	0.277868	0.635	0.461	4.23105e-81
BORCS7	7.46597e-190	0.274602	0.298	0.093	1.49529e-185
YWHAZ	1.34768e-77	0.274312	0.814	0.691	2.69913e-73
STIM2	2.14177e-146	0.273828	0.359	0.154	4.28954e-142
ATP5S	1.66679e-124	0.273326	0.446	0.234	3.33825e-120
NBDY	8.35285e-94	0.273231	0.596	0.403	1.67291e-89
OAZ1	1.23482e-118	0.272796	0.99	0.973	2.4731e-114
PIP4K2A	4.75551e-89	0.272333	0.561	0.375	9.52434e-85
MAP1LC3B	3.78045e-94	0.272022	0.528	0.336	7.57148e-90
KRCC1	2.7521e-215	0.271312	0.263	0.065	5.51191e-211
COX8A	2.88437e-95	0.271108	0.942	0.863	5.77683e-91
ZNF33A	8.17316e-105	0.270796	0.553	0.345	1.63692e-100
AKR7A2	1.01591e-89	0.270578	0.655	0.47	2.03467e-85
RBM4	1.37351e-108	0.270555	0.468	0.267	2.75087e-104
MIR181A1HG	1.02314e-97	0.269719	0.463	0.272	2.04915e-93
EPM2AIP1	1.43725e-104	0.269711	0.468	0.27	2.87853e-100
AC245060.5	1.74538e-129	0.269102	0.309	0.129	3.49565e-125
FTX	4.05264e-115	0.269036	0.388	0.196	8.11663e-111
AC003102.1	6.55906e-254	0.268621	0.24	0.044	1.31365e-249
PAFAH1B1	2.69372e-88	0.268062	0.606	0.418	5.39499e-84
HLA-A	3.83076e-82	0.267951	0.588	0.408	7.67225e-78
AAK1	3.29637e-110	0.267434	0.457	0.255	6.60196e-106
PRMT2	1.9124e-92	0.267194	0.56	0.368	3.83015e-88
NDUFB1	8.63659e-106	0.266717	0.571	0.358	1.72974e-101
AUTS2	1.30796e-114	0.266469	0.422	0.223	2.61959e-110
TRIM33	1.07447e-91	0.266458	0.591	0.399	2.15196e-87
NDUFB3	1.89695e-83	0.266011	0.726	0.556	3.79922e-79
HMGB2	0.0842729	0.26533	0.663	0.84	1
ODC1	1.0434e-78	0.264464	0.626	0.447	2.08972e-74
CASC15	1.57552e-38	0.264179	0.44	0.333	3.15546e-34
MXD4	9.97129e-102	0.263995	0.393	0.212	1.99705e-97
DAD1	7.02476e-85	0.263849	0.695	0.514	1.40692e-80
ZNF655	1.66903e-94	0.263644	0.484	0.296	3.34273e-90
TMEM41B	1.78875e-101	0.26355	0.497	0.296	3.58251e-97
C21orf58	4.19693e-30	0.263316	0.429	0.351	8.4056e-26
HNRNPA0	9.7563e-72	0.263187	0.72	0.571	1.95399e-67
RUNX1	1.89997e-50	0.262707	0.772	0.681	3.80525e-46
DDX17	8.36783e-76	0.262507	0.918	0.824	1.67591e-71
LZTFL1	3.25552e-130	0.261814	0.33	0.142	6.52016e-126
MRPL54	7.86885e-108	0.261713	0.427	0.233	1.57597e-103
NDUFB2	2.14978e-77	0.261629	0.888	0.797	4.30557e-73
SLC2A11	9.25328e-184	0.261588	0.281	0.085	1.85325e-179
PRKCB	2.51732e-82	0.261108	0.559	0.373	5.04168e-78
AC002454.1	1.19573e-132	0.260995	0.273	0.103	2.3948e-128
ZYG11B	7.89063e-156	0.26091	0.318	0.12	1.58034e-151
TERF2IP	1.84287e-71	0.260876	0.78	0.648	3.6909e-67
TOP1	1.60207e-58	0.260815	0.813	0.712	3.20862e-54
ATP6V0A1	5.13438e-175	0.2601	0.267	0.081	1.02831e-170
LRRC1	1.10538e-183	0.260091	0.28	0.084	2.21386e-179
IGF2R	3.49706e-65	0.260007	0.725	0.583	7.00391e-61
PIAS1	1.01732e-109	0.25988	0.468	0.263	2.0375e-105
SPPL2A	6.21803e-137	0.259325	0.346	0.149	1.24535e-132
CMC1	1.11019e-88	0.259305	0.522	0.335	2.2235e-84
CDKN1B	1.14703e-92	0.259031	0.457	0.272	2.29727e-88
TMEM65	9.92914e-115	0.258694	0.398	0.202	1.98861e-110
GNAS	1.28147e-85	0.258555	0.967	0.916	2.56652e-81
PGM2L1	3.32274e-100	0.258479	0.411	0.227	6.65478e-96
SERTAD2	3.19401e-134	0.257846	0.348	0.152	6.39696e-130
COX17	2.48006e-67	0.257845	0.575	0.422	4.96706e-63
RBM39	1.27584e-78	0.257456	0.912	0.824	2.55525e-74
RABIF	3.01672e-139	0.256485	0.342	0.145	6.04189e-135
TMEM18	1.18451e-90	0.256318	0.506	0.317	2.37233e-86
TRIM8	2.93149e-115	0.256244	0.386	0.194	5.87119e-111
PPM1L	2.33809e-153	0.255885	0.303	0.112	4.68273e-149
AC084033.3	3.95353e-78	0.25577	0.582	0.406	7.91814e-74
LGALS1	1.13199e-99	0.255666	0.242	0.099	2.26716e-95
LINC01089	4.87477e-152	0.25524	0.277	0.096	9.76318e-148
WSB1	5.08011e-61	0.254937	0.783	0.662	1.01744e-56
ITM2C	1.15897e-112	0.254844	0.38	0.191	2.32119e-108
ACTN4	1.16194e-113	0.254785	0.423	0.223	2.32714e-109
MIDN	7.70738e-92	0.254374	0.416	0.238	1.54363e-87
LYRM2	4.86505e-85	0.2543	0.507	0.325	9.74372e-81
SLC9A3R1	8.99725e-89	0.254125	0.553	0.361	1.80197e-84
GLIPR2	8.83586e-130	0.253412	0.325	0.139	1.76965e-125
COMMD3	1.11296e-102	0.253203	0.448	0.252	2.22903e-98
DDHD1	6.60687e-78	0.253109	0.502	0.33	1.32322e-73
SCAND1	3.65463e-84	0.25268	0.518	0.336	7.3195e-80
RPS11	8.97237e-199	0.252492	1	1	1.79699e-194
ZNF518A	9.02319e-72	0.252455	0.652	0.489	1.80716e-67
IER3	1.73858e-101	0.252175	0.279	0.124	3.48202e-97
DGCR6L	4.30121e-100	0.252102	0.478	0.28	8.61447e-96
UQCRB	1.83056e-78	0.251996	0.947	0.875	3.66624e-74
ZNF33B	2.59504e-138	0.251576	0.319	0.129	5.19735e-134
CCNL1	1.11921e-62	0.251546	0.688	0.542	2.24156e-58
GTF2H5	9.70143e-88	0.251434	0.543	0.354	1.943e-83
MBD5	7.62512e-133	0.251356	0.305	0.124	1.52716e-128
NOSIP	1.28167e-92	0.251222	0.519	0.323	2.56693e-88
SVBP	4.74223e-111	0.251214	0.428	0.228	9.49774e-107
SLC12A6	6.98577e-218	0.251134	0.235	0.05	1.39911e-213
MAT2A	4.0324e-76	0.250745	0.569	0.394	8.07609e-72
PSAP	1.77588e-71	0.250739	0.739	0.579	3.55673e-67
NFYA	2.19918e-120	0.250638	0.353	0.165	4.40451e-116
STT3B	9.91564e-33	-0.251322	0.591	0.652	1.9859e-28
BUD23	6.0282e-52	-0.251461	0.355	0.485	1.20733e-47
CCT7	4.47533e-48	-0.251494	0.699	0.762	8.96319e-44
CD84	1.48831e-89	-0.254266	0.082	0.24	2.98079e-85
GNL3	6.83148e-56	-0.255346	0.353	0.494	1.36821e-51
HSD17B7	7.13093e-69	-0.25551	0.175	0.325	1.42818e-64
TPM4	1.28017e-49	-0.256213	0.674	0.764	2.56392e-45
CCT4	1.23977e-52	-0.256597	0.633	0.727	2.483e-48
MDH2	1.26808e-50	-0.25735	0.61	0.694	2.53972e-46
SNHG15	1.40728e-56	-0.257652	0.329	0.471	2.8185e-52
HNRNPA1	4.97123e-101	-0.257681	0.989	0.997	9.95638e-97
SNRPE	1.53741e-70	-0.258026	0.878	0.906	3.07912e-66
RAB33A	5.9688e-63	-0.259808	0.238	0.385	1.19543e-58
RPL29	4.73996e-162	-0.260536	1	1	9.4932e-158
TCERG1	9.02549e-57	-0.261099	0.397	0.531	1.80762e-52
TXN	4.26901e-74	-0.261632	0.935	0.959	8.54997e-70
TMEM147	8.08606e-52	-0.262181	0.38	0.502	1.61948e-47
SNRPF	2.45309e-71	-0.262408	0.883	0.917	4.91304e-67
IDH2	7.24743e-57	-0.262715	0.708	0.802	1.45152e-52
DAZAP1	7.25672e-53	-0.262748	0.428	0.548	1.45338e-48
RUVBL2	7.02946e-54	-0.263858	0.414	0.537	1.40786e-49
ZNF689	8.11343e-84	-0.264282	0.127	0.291	1.62496e-79
C6orf223	1.3474e-105	-0.264532	0.064	0.233	2.69856e-101
PFN1	5.12789e-84	-0.264836	0.967	0.992	1.02701e-79
PARP14	2.15894e-115	-0.264887	0.052	0.228	4.32392e-111
MRPL3	1.02823e-51	-0.265685	0.391	0.511	2.05934e-47
PECAM1	1.26581e-106	-0.265843	0.069	0.242	2.53517e-102
IPO5	2.87373e-57	-0.266815	0.405	0.538	5.7555e-53
AEBP1	3.62247e-83	-0.268224	0.137	0.3	7.25508e-79
UFC1	2.21055e-57	-0.268255	0.362	0.495	4.42728e-53
NOLC1	3.97469e-53	-0.268277	0.361	0.492	7.9605e-49
CLPP	1.61972e-53	-0.270897	0.432	0.552	3.24397e-49
PFDN2	1.62733e-54	-0.272132	0.642	0.72	3.25922e-50
GPI	1.59752e-56	-0.27258	0.603	0.712	3.19952e-52
MRPL12	3.769e-62	-0.274222	0.315	0.458	7.54855e-58
CDT1	5.34009e-65	-0.274786	0.32	0.482	1.06951e-60
PRKDC	2.55417e-80	-0.27508	0.881	0.955	5.11549e-76
MACF1	1.08581e-45	-0.27526	0.753	0.809	2.17466e-41
XRCC5	9.4377e-75	-0.276752	0.816	0.884	1.89018e-70
PDIA6	4.44996e-56	-0.276814	0.469	0.593	8.91238e-52
RPS17	1.57927e-79	-0.279126	0.875	0.916	3.16297e-75
GFRA1	1.21111e-120	-0.279248	0.051	0.232	2.42561e-116
PPA1	1.88048e-69	-0.279742	0.781	0.844	3.76623e-65
ARHGDIB	1.39692e-85	-0.279901	0.945	0.968	2.79775e-81
CUTA	1.29698e-57	-0.280195	0.451	0.575	2.5976e-53
DNPH1	1.57949e-74	-0.280871	0.253	0.416	3.1634e-70
IER2	6.11569e-37	-0.281219	0.421	0.514	1.22485e-32
METAP2	3.72907e-59	-0.281703	0.52	0.631	7.46858e-55
PSMB6	1.4122e-55	-0.283783	0.627	0.713	2.82834e-51
LDLR	1.05066e-80	-0.284075	0.295	0.48	2.10426e-76
CACYBP	1.00478e-61	-0.284099	0.616	0.727	2.01237e-57
NDUFB10	7.63979e-70	-0.284457	0.728	0.807	1.5301e-65
LGALS9	2.82255e-128	-0.285852	0.058	0.249	5.65301e-124
FARSA	9.87285e-70	-0.28632	0.319	0.475	1.97733e-65
AHSA1	6.89751e-63	-0.286606	0.451	0.586	1.38143e-58
NDUFS6	1.24738e-71	-0.288512	0.635	0.749	2.49825e-67
PRDX5	3.44934e-77	-0.289351	0.808	0.867	6.90834e-73
RPL3	6.22697e-213	-0.289417	1	1	1.24714e-208
ALYREF	5.127e-66	-0.28975	0.456	0.6	1.02684e-61
MRPS15	2.40345e-73	-0.290353	0.301	0.459	4.81363e-69
PPIA	3.8595e-140	-0.29105	0.991	0.999	7.72981e-136
TOMM40	7.37471e-69	-0.291442	0.317	0.468	1.47701e-64
YARS	4.60317e-78	-0.292027	0.249	0.416	9.21923e-74
RPL22L1	1.21527e-56	-0.293028	0.346	0.487	2.43394e-52
CD7	1.43367e-78	-0.293058	0.241	0.407	2.87135e-74
POLG	1.45527e-52	-0.293142	0.374	0.496	2.91461e-48
GSTP1	4.07725e-137	-0.29434	0.99	0.999	8.16592e-133
MYO1G	8.01414e-67	-0.29618	0.292	0.444	1.60507e-62
CCDC34	5.8419e-73	-0.29621	0.353	0.514	1.17002e-68
SMIM24	4.53044e-80	-0.296623	0.227	0.394	9.07356e-76
GPATCH4	1.18799e-81	-0.297817	0.235	0.408	2.3793e-77
BST2	4.4956e-69	-0.297817	0.348	0.497	9.00379e-65
PSMB8	3.49573e-75	-0.298716	0.321	0.483	7.00126e-71
TIMM13	5.10846e-66	-0.300197	0.487	0.613	1.02312e-61
TUBA1B	1.52638e-97	-0.300396	0.832	0.998	3.05703e-93
CCT8	7.85531e-85	-0.303786	0.802	0.863	1.57326e-80
HSP90AA1	1.59141e-117	-0.30441	0.968	1	3.18728e-113
SNRPD1	5.69186e-81	-0.304981	0.681	0.804	1.13997e-76
TSHR	8.0134e-151	-0.30609	0.027	0.226	1.60492e-146
WASF2	9.84289e-64	-0.306442	0.534	0.649	1.97133e-59
PSAT1	1.89845e-75	-0.306719	0.206	0.363	3.80221e-71
MCM7	1.38912e-81	-0.308544	0.424	0.608	2.78214e-77
HSPA8	3.04893e-108	-0.308686	0.701	0.867	6.10639e-104
CNBP	7.29453e-74	-0.309133	0.608	0.719	1.46095e-69
STOML2	2.31225e-70	-0.31032	0.491	0.618	4.63098e-66
PDLIM1	3.02212e-75	-0.313037	0.377	0.53	6.05271e-71
SNRPA1	3.50555e-76	-0.315108	0.485	0.628	7.02093e-72
LY6E	4.19092e-93	-0.317314	0.204	0.384	8.39358e-89
FAM213A	5.01217e-83	-0.317878	0.333	0.502	1.00384e-78
PRMT1	1.20158e-78	-0.319206	0.656	0.758	2.40653e-74
QPRT	1.11251e-82	-0.319698	0.345	0.513	2.22814e-78
FAM136A	3.38037e-84	-0.321345	0.298	0.469	6.7702e-80
METTL26	4.55748e-78	-0.321714	0.423	0.575	9.12773e-74
CYCS	5.26922e-82	-0.323496	0.658	0.771	1.05532e-77
CTSG	5.47561e-108	-0.323642	0.104	0.288	1.09665e-103
CYFIP2	3.10087e-84	-0.325305	0.294	0.462	6.21042e-80
RNASEH2B	7.87348e-84	-0.326985	0.715	0.806	1.5769e-79
RANBP1	3.27757e-100	-0.329174	0.751	0.878	6.56432e-96
MZT2B	4.42682e-108	-0.32936	0.848	0.911	8.86603e-104
SNHG25	4.90674e-106	-0.331026	0.2	0.395	9.82721e-102
SLA	2.63377e-94	-0.335769	0.187	0.369	5.27492e-90
RAN	9.12592e-131	-0.335772	0.926	0.985	1.82774e-126
PAFAH1B3	6.30022e-92	-0.339475	0.535	0.681	1.26181e-87
SPON2	1.26901e-156	-0.339609	0.061	0.282	2.54158e-152
NHP2	4.32885e-89	-0.341121	0.422	0.589	8.66982e-85
DNTT	1.55975e-148	-0.343	0.05	0.26	3.12387e-144
SNU13	1.34588e-94	-0.344028	0.724	0.811	2.69554e-90
TMEM160	3.41705e-87	-0.344066	0.502	0.645	6.84367e-83
TUFM	3.76342e-87	-0.345313	0.537	0.671	7.53738e-83
IARS	1.26633e-94	-0.347155	0.363	0.538	2.53621e-90
SIVA1	1.36375e-119	-0.351546	0.718	0.868	2.73131e-115
BTF3	3.12304e-148	-0.353642	0.927	0.964	6.25483e-144
MZT2A	8.98418e-96	-0.354142	0.653	0.764	1.79935e-91
SNRPB	1.52219e-124	-0.355934	0.842	0.944	3.04865e-120
DKC1	1.80045e-91	-0.359419	0.391	0.559	3.60594e-87
CHCHD2	1.88704e-163	-0.359923	0.949	0.985	3.77936e-159
TUBB	1.79095e-129	-0.375221	0.849	0.997	3.58692e-125
BCAT1	2.85752e-160	-0.37687	0.104	0.342	5.72304e-156
C12orf57	6.38824e-106	-0.37833	0.581	0.728	1.27944e-101
FBL	5.88106e-123	-0.379292	0.735	0.84	1.17786e-118
LARS	6.35065e-120	-0.380244	0.335	0.541	1.27191e-115
EGR1	7.78745e-159	-0.382085	0.058	0.283	1.55967e-154
POLD2	7.51381e-109	-0.382648	0.504	0.669	1.50487e-104
GSTO1	5.36867e-117	-0.383155	0.57	0.724	1.07524e-112
PAICS	8.43854e-121	-0.38405	0.555	0.724	1.69007e-116
MYB	2.47757e-108	-0.385021	0.52	0.687	4.96208e-104
COTL1	5.00845e-97	-0.386299	0.385	0.557	1.00309e-92
TFRC	9.16744e-110	-0.387172	0.517	0.686	1.83606e-105
CCT6A	9.18941e-120	-0.388044	0.692	0.812	1.84045e-115
MTHFD2	6.03227e-107	-0.388329	0.361	0.546	1.20814e-102
CLIC1	1.17884e-116	-0.393629	0.558	0.714	2.36097e-112
RSL1D1	9.18401e-116	-0.40382	0.513	0.683	1.83937e-111
CCT3	2.84588e-146	-0.405767	0.792	0.88	5.69973e-142
PHGDH	4.79654e-131	-0.406939	0.296	0.514	9.60651e-127
PSME2	2.82134e-124	-0.407623	0.312	0.519	5.65058e-120
NOP56	2.31957e-129	-0.409004	0.603	0.769	4.64564e-125
SET	2.4778e-200	-0.409414	0.959	0.993	4.96254e-196
FADS1	3.22213e-135	-0.410779	0.501	0.714	6.45329e-131
DDX21	1.67135e-121	-0.414217	0.388	0.59	3.34738e-117
GCSH	1.45175e-133	-0.415408	0.334	0.552	2.90756e-129
LSM7	3.70199e-138	-0.416988	0.612	0.772	7.41435e-134
DHCR24	1.30936e-143	-0.420944	0.311	0.546	2.62239e-139
YBX3	1.90814e-133	-0.421265	0.471	0.666	3.82163e-129
GNA15	2.81372e-152	-0.432291	0.232	0.476	5.63531e-148
FKBP4	1.78633e-156	-0.434655	0.252	0.495	3.57765e-152
YBX1	8.96204e-279	-0.435062	0.987	1	1.79492e-274
ABLIM1	2.86028e-137	-0.436548	0.262	0.488	5.72857e-133
SERBP1	3.92002e-222	-0.43753	0.937	0.983	7.85102e-218
LSS	2.52964e-143	-0.439355	0.348	0.581	5.06636e-139
CCT5	3.52268e-148	-0.448526	0.597	0.766	7.05523e-144
EIF4B	1.55727e-178	-0.453419	0.764	0.872	3.1189e-174
LCK	4.19919e-169	-0.454236	0.537	0.758	8.41014e-165
CORO1B	6.97312e-148	-0.456127	0.382	0.603	1.39658e-143
HDGF	4.73823e-147	-0.458934	0.484	0.684	9.48973e-143
NUDC	2.78154e-156	-0.459023	0.587	0.762	5.57088e-152
FASN	8.94062e-195	-0.460614	0.165	0.446	1.79063e-190
SSRP1	4.72652e-175	-0.461789	0.612	0.796	9.46627e-171
CD3E	7.95957e-186	-0.477258	0.664	0.835	1.59414e-181
ERG28	1.02878e-166	-0.477412	0.344	0.585	2.06044e-162
ATP5MC1	3.40502e-170	-0.479011	0.573	0.76	6.81957e-166
ECH1	3.40807e-162	-0.482114	0.516	0.703	6.82567e-158
GTF3C6	3.69758e-196	-0.487192	0.238	0.512	7.40551e-192
CHD3	4.12344e-178	-0.491191	0.347	0.6	8.25843e-174
CORO1A	6.9505e-170	-0.493727	0.63	0.8	1.39205e-165
CALR	8.6795e-249	-0.502484	0.815	0.965	1.73833e-244
C1QBP	1.76723e-202	-0.506965	0.688	0.845	3.5394e-198
NUDT8	9.31818e-194	-0.518318	0.315	0.583	1.86625e-189
GTF3A	4.43637e-217	-0.522746	0.727	0.873	8.88517e-213
GADD45GIP1	4.91367e-225	-0.525523	0.618	0.819	9.8411e-221
SRM	2.31144e-186	-0.52643	0.398	0.644	4.62936e-182
NPM1	0	-0.534513	0.968	0.994	0
EIF2S2	6.98715e-227	-0.53557	0.683	0.843	1.39939e-222
HSPE1	7.09044e-241	-0.551579	0.784	0.923	1.42007e-236
MT-ND6	1.76631e-223	-0.553412	0.809	0.928	3.53756e-219
MYC	6.3537e-189	-0.557565	0.265	0.544	1.27252e-184
CENPV	1.30566e-241	-0.563118	0.331	0.632	2.61499e-237
LDHB	0	-0.569107	0.969	0.996	0
GLUL	4.67449e-190	-0.570926	0.706	0.861	9.36207e-186
PHB	3.36157e-231	-0.571014	0.54	0.764	6.73254e-227
NCL	5.17596e-261	-0.577791	0.899	0.973	1.03664e-256
ICAM2	7.44454e-264	-0.578573	0.237	0.564	1.49099e-259
IDI1	2.20948e-263	-0.587957	0.533	0.813	4.42514e-259
FABP5	2.34238e-236	-0.590813	0.49	0.746	4.69132e-232
PA2G4	9.38898e-245	-0.592344	0.545	0.781	1.88043e-240
ATF4	5.24347e-256	-0.612514	0.616	0.812	1.05016e-251
INSIG1	8.61003e-271	-0.617583	0.634	0.874	1.72442e-266
SQLE	5.24863e-291	-0.617981	0.591	0.864	1.0512e-286
DHCR7	4.59611e-280	-0.620866	0.268	0.602	9.20508e-276
HMGCR	1.57232e-251	-0.624913	0.332	0.637	3.14905e-247
EIF5A	4.79685e-302	-0.637081	0.772	0.922	9.60714e-298
PPP1R14B	2.39439e-289	-0.645035	0.562	0.811	4.79548e-285
EBP	4.72154e-284	-0.647208	0.368	0.685	9.45631e-280
NME1	3.28317e-287	-0.653818	0.387	0.696	6.57553e-283
STK17A	7.66143e-271	-0.657875	0.481	0.737	1.53443e-266
ANP32B	0	-0.661647	0.85	0.979	0
MSMO1	0	-0.685305	0.194	0.573	0
TKT	0	-0.685749	0.814	0.952	0
FDFT1	0	-0.695611	0.752	0.967	0
NME4	0	-0.697126	0.222	0.609	0
IFI16	0	-0.710989	0.642	0.869	0
IGFBP2	0	-0.771314	0.784	0.931	0
MVD	0	-0.779173	0.248	0.649	0
HMGA1	0	-0.779319	0.496	0.83	0
SCD	0	-0.800353	0.635	0.914	0
ACLY	0	-0.848817	0.381	0.737	0
AIF1	0	-0.875383	0.398	0.802	0
IL32	0	-0.905796	0.449	0.84	0
HSPD1	0	-0.918401	0.906	0.993	0
GYPC	0	-0.926741	0.59	0.903	0
MYO7B	0	-0.946485	0.303	0.785	0
HSP90AB1	0	-0.980461	0.972	1	0
TMEM97	0	-1.033	0.29	0.747	0
ACAT2	0	-1.3376	0.378	0.881	0
HMGCS1	0	-1.63554	0.281	0.882	0
FDPS	0	-1.97854	0.614	0.994	0
IGLL1	0	-2.3324	0.171	0.928	0
CHI3L2	0	-2.6846	0.246	0.99	0

## Sheet: DEG DMSOvAZDiBET
	p_val	avg_log2FC	pct.1	pct.2	p_val_adj
HIV-Tx	0	6.30516	0.973	0.067	0
NEAT1	0	1.9683	0.996	0.978	0
MALAT1	0	1.23657	1	1	0
ARPP21	0	0.993365	0.897	0.592	0
TMSB4X	0	0.964981	1	1	0
TRBC1	1.79864e-273	0.877068	0.895	0.897	3.60231e-269
MT-CYB	0	0.846861	1	1	0
H3F3B	0	0.69769	0.991	0.957	0
DDIT4	1.2691e-144	0.69626	0.744	0.696	2.54175e-140
CIRBP	0	0.68413	0.816	0.503	0
H1FX	0	0.662882	0.887	0.761	0
PKM	0	0.637517	0.998	0.993	0
MT-CO3	0	0.616908	1	1	0
CALM1	0	0.612167	0.873	0.691	0
GAPDH	0	0.607412	1	1	0
APLP2	0	0.599919	0.641	0.293	0
MT-ATP6	0	0.595909	1	1	0
MT-CO2	0	0.566301	1	1	0
MT-ND3	0	0.561774	0.999	0.997	0
RMRP	0	0.558294	0.367	0.078	0
P4HA1	0	0.555604	0.647	0.364	0
PTPRC	0	0.554511	0.87	0.726	0
ID1	0	0.546241	0.352	0.102	0
SLFN5	0	0.546184	0.405	0.078	0
SRSF5	0	0.539016	0.921	0.763	0
B2M	0	0.535832	0.998	0.993	0
CD82	0	0.534828	0.505	0.168	0
ID3	3.22412e-164	0.534441	0.486	0.318	6.45726e-160
RSRP1	0	0.530483	0.656	0.378	0
HES4	1.42014e-144	0.513884	0.696	0.596	2.84426e-140
MT-ND5	0	0.499936	0.998	0.994	0
TUBB4B	1.31463e-42	0.498719	0.684	0.706	2.63295e-38
PHPT1	0	0.486824	0.704	0.468	0
POLR2L	0	0.469905	0.743	0.512	0
TMSB10	0	0.469887	0.997	0.983	0
H3F3A	0	0.466978	1	1	0
DCXR	1.00608e-305	0.462792	0.623	0.385	2.01497e-301
TPT1	0	0.459108	1	1	0
SLC5A3	0	0.455155	0.554	0.284	0
C9orf16	0	0.451657	0.87	0.7	0
ADD3	0	0.450739	0.668	0.412	0
H1F0	0	0.450673	0.459	0.201	0
BTG1	9.97437e-298	0.447976	0.698	0.465	1.99767e-293
H2AFV	6.52366e-277	0.445971	0.861	0.749	1.30656e-272
JAK1	0	0.441082	0.588	0.32	0
MT-ND4	0	0.433802	1	1	0
PSMA3-AS1	0	0.428564	0.521	0.254	0
PNISR	0	0.423196	0.938	0.823	0
RNASEH2C	2.2923e-233	0.422595	0.773	0.618	4.59101e-229
MYL6	0	0.419742	0.978	0.934	0
ARL6IP1	1.6144e-94	0.41679	0.561	0.438	3.23332e-90
ADI1	1.56951e-299	0.407842	0.48	0.233	3.14341e-295
ITM2B	1.54571e-244	0.403659	0.834	0.682	3.09574e-240
PDE3B	0	0.401765	0.438	0.184	0
HLA-A	1.2987e-244	0.399773	0.63	0.408	2.60104e-240
ADA	7.97033e-137	0.399696	0.948	0.955	1.5963e-132
RPL28	0	0.396515	1	1	0
MT-CO1	0	0.388833	1	1	0
NAA38	1.27213e-218	0.38702	0.749	0.568	2.54782e-214
DYNLL1	1.33424e-231	0.38667	0.911	0.828	2.67222e-227
POLR2J3.1	9.75971e-221	0.386151	0.765	0.589	1.95467e-216
COX7A2	0	0.382623	0.974	0.929	0
COX6A1	3.38917e-262	0.374998	0.943	0.865	6.78782e-258
TTC14	1.41616e-225	0.37465	0.656	0.44	2.8363e-221
CAMK4	4.09295e-226	0.373943	0.588	0.37	8.19736e-222
POLR2A	2.16444e-206	0.362844	0.75	0.573	4.33495e-202
COMMD6	4.02512e-212	0.360187	0.728	0.538	8.06151e-208
ANAPC11	2.63603e-188	0.356375	0.64	0.458	5.27944e-184
ARRDC4	0	0.355364	0.207	0.019	0
RPLP1	0	0.355023	1	1	0
ARL6IP5	1.47689e-190	0.354085	0.644	0.457	2.95791e-186
HMGN2	1.32103e-115	0.353511	0.926	0.933	2.64576e-111
FLNB	8.14912e-215	0.352015	0.515	0.301	1.63211e-210
PAG1	8.09792e-277	0.351536	0.392	0.164	1.62185e-272
VAMP2	7.78501e-219	0.347802	0.546	0.331	1.55918e-214
MT-ND1	0	0.347398	1	1	0
PNRC1	2.79819e-185	0.341459	0.584	0.387	5.60421e-181
DCTN3	2.62712e-177	0.339471	0.668	0.49	5.2616e-173
BIRC3	2.05398e-242	0.338961	0.351	0.147	4.11372e-238
MRPS6	3.7943e-222	0.338314	0.495	0.276	7.59922e-218
BNIP3L	2.15862e-141	0.333632	0.773	0.645	4.32328e-137
HEXIM1	8.43356e-186	0.330277	0.56	0.358	1.68907e-181
SH3BP5	5.34436e-266	0.328021	0.275	0.083	1.07037e-261
LEF1	3.44345e-148	0.324764	0.671	0.513	6.89654e-144
NEK7	3.65036e-180	0.322635	0.52	0.326	7.31095e-176
TIMM8B	8.68477e-161	0.321506	0.676	0.509	1.73939e-156
DCP2	1.00051e-175	0.321256	0.552	0.36	2.00383e-171
SMDT1	9.35405e-197	0.32103	0.53	0.323	1.87343e-192
PIK3R1	1.85644e-168	0.319311	0.562	0.373	3.71809e-164
TTC3	1.63943e-171	0.318648	0.85	0.719	3.28344e-167
TSC22D1	9.05346e-179	0.313384	0.466	0.274	1.81323e-174
AL441992.1	1.37041e-260	0.311906	0.325	0.119	2.74466e-256
ITGB1	3.00877e-164	0.310463	0.631	0.45	6.02596e-160
PPP1R12A	1.15756e-149	0.309237	0.69	0.529	2.31835e-145
NDUFB2	3.97941e-150	0.307161	0.871	0.797	7.96996e-146
CDKN2D	6.01811e-214	0.306763	0.369	0.171	1.20531e-209
DAD1	2.98076e-153	0.306325	0.681	0.514	5.96986e-149
ATP5PD	5.03087e-164	0.304795	0.568	0.383	1.00758e-159
TNRC6C	7.07738e-172	0.302	0.531	0.337	1.41746e-167
COX20	1.50633e-191	0.301937	0.457	0.255	3.01689e-187
SESN3	1.35909e-191	0.301071	0.345	0.162	2.72198e-187
CBX5	9.35232e-103	0.300925	0.814	0.764	1.87308e-98
LNPEP	1.70544e-166	0.300545	0.484	0.299	3.41566e-162
C6orf89	3.13337e-170	0.300016	0.518	0.325	6.2755e-166
USP47	1.23677e-159	0.298594	0.601	0.418	2.477e-155
CDK6	1.21848e-165	0.298303	0.996	0.994	2.44037e-161
EID1	3.29319e-143	0.297882	0.833	0.715	6.59559e-139
LMO4	7.12197e-159	0.295257	0.492	0.308	1.42639e-154
BUB3	6.63836e-102	0.292032	0.764	0.671	1.32953e-97
SMIM14	5.94401e-247	0.291037	0.309	0.112	1.19047e-242
AAK1	1.51768e-166	0.289716	0.44	0.255	3.03962e-162
FTH1	0	0.289695	1	0.999	0
SSBP2	9.68822e-149	0.28927	0.509	0.331	1.94036e-144
MRPS33	6.53042e-167	0.288993	0.49	0.301	1.30791e-162
KRT10	6.35268e-156	0.287471	0.523	0.34	1.27231e-151
TMBIM6	1.90156e-126	0.287005	0.825	0.714	3.80844e-122
NXN	0	0.285807	0.238	0.049	0
ANAPC16	1.38522e-135	0.284734	0.677	0.521	2.77432e-131
SCAND1	2.08777e-151	0.284715	0.518	0.336	4.18138e-147
NFKBIA	1.19618e-229	0.283065	0.313	0.12	2.39572e-225
TRAPPC1	6.52138e-130	0.282797	0.68	0.53	1.3061e-125
LRP12	5.75977e-171	0.281276	0.405	0.219	1.15357e-166
PRMT2	1.51382e-141	0.279735	0.543	0.368	3.03187e-137
MPC1	6.87489e-163	0.279624	0.438	0.254	1.3769e-158
STIM2	1.38283e-202	0.279517	0.343	0.154	2.76953e-198
NBDY	4.75985e-144	0.279205	0.578	0.403	9.53302e-140
FAM89B	5.12103e-157	0.278261	0.397	0.223	1.02564e-152
IKZF2	2.45039e-91	0.277032	0.491	0.36	4.90764e-87
KPNA2	9.22515e-41	0.276974	0.447	0.364	1.84761e-36
LDHA	1.18144e-134	0.275888	0.994	0.998	2.36618e-130
RBMS1	8.51185e-164	0.272313	0.371	0.195	1.70475e-159
ITM2C	1.5061e-166	0.272077	0.367	0.191	3.01641e-162
EIF4G2	5.02309e-136	0.271488	0.951	0.912	1.00602e-131
AKAP9	4.52154e-109	0.270655	0.811	0.714	9.05575e-105
SIPA1L2	2.42214e-253	0.270191	0.259	0.076	4.85106e-249
MMP24OS	8.4193e-156	0.270122	0.439	0.257	1.68622e-151
UBE2H	1.39084e-139	0.269957	0.447	0.275	2.78558e-135
SH3KBP1	7.61892e-117	0.269792	0.621	0.471	1.52592e-112
ARGLU1	6.92831e-111	0.269288	0.829	0.737	1.3876e-106
DYNC1LI2	1.21884e-134	0.268752	0.488	0.319	2.44109e-130
ACTN4	2.0395e-156	0.268597	0.398	0.223	4.08471e-152
ARIH1	3.04525e-145	0.2685	0.527	0.346	6.09902e-141
AUTS2	2.44403e-159	0.268078	0.402	0.223	4.8949e-155
WDR26	1.98649e-167	0.265158	0.376	0.196	3.97854e-163
MT-ND2	7.48076e-227	0.265126	1	0.999	1.49825e-222
FNBP1L	7.20786e-152	0.264734	0.392	0.219	1.44359e-147
TMCO1	1.37771e-126	0.264044	0.585	0.421	2.75928e-122
PSAP	4.31837e-113	0.263527	0.72	0.579	8.64884e-109
COMMD3	1.77855e-154	0.262665	0.433	0.252	3.56208e-150
FIBP	1.26919e-120	0.260441	0.552	0.391	2.54193e-116
OST4	1.02564e-119	0.259157	0.842	0.735	2.05416e-115
ARID4B	1.46988e-112	0.258805	0.709	0.565	2.94387e-108
LIMD2	2.31534e-171	0.258627	0.303	0.137	4.63716e-167
KMT2C	2.28124e-122	0.2585	0.585	0.422	4.56886e-118
ID2	9.74965e-288	0.258326	0.191	0.029	1.95266e-283
GDF11	2.01486e-171	0.258123	0.33	0.157	4.03536e-167
DDX17	1.46961e-118	0.257002	0.904	0.824	2.94334e-114
PIP4K2A	9.2863e-118	0.256162	0.533	0.375	1.85986e-113
S100A10	2.08124e-92	0.255917	0.673	0.547	4.16831e-88
AKR7A2	2.22629e-114	0.255212	0.621	0.47	4.45881e-110
ARL6IP4	2.74563e-110	0.254632	0.787	0.673	5.49895e-106
MKNK2	2.55246e-15	0.254365	0.485	0.449	5.11207e-11
PHACTR2	3.32366e-166	0.25399	0.304	0.14	6.65663e-162
CEP85L	5.91741e-139	0.253719	0.44	0.269	1.18514e-134
DGCR6L	6.68615e-135	0.252019	0.449	0.28	1.3391e-130
ZKSCAN1	1.17453e-99	0.251994	0.672	0.534	2.35235e-95
ATXN7L3B	2.31626e-110	0.251898	0.544	0.393	4.63901e-106
TGOLN2	6.77212e-129	0.25152	0.453	0.286	1.35632e-124
USP16	2.15435e-128	0.251358	0.469	0.302	4.31474e-124
GTF2H5	6.70377e-118	0.250063	0.514	0.354	1.34263e-113
SOD1	7.50654e-130	-0.250312	0.917	0.957	1.50341e-125
RDH11	1.94879e-94	-0.250504	0.372	0.505	3.90304e-90
PABPC1	7.59308e-148	-0.250897	0.94	0.975	1.52074e-143
MID1IP1	2.15607e-132	-0.25141	0.181	0.338	4.31819e-128
MMAB	1.15198e-140	-0.252168	0.176	0.337	2.30719e-136
RPS6	0	-0.252723	1	1	0
CBX3	7.51092e-110	-0.253749	0.802	0.88	1.50429e-105
SNRNP70	2.16323e-93	-0.255132	0.476	0.602	4.33252e-89
YDJC	3.83726e-145	-0.255257	0.163	0.325	7.68527e-141
EIF3I	4.90602e-92	-0.255441	0.616	0.71	9.82577e-88
ACSF3	8.62694e-94	-0.255706	0.419	0.553	1.7278e-89
SLC4A7	3.09343e-101	-0.255741	0.331	0.472	6.19551e-97
RNF168	2.70252e-89	-0.25602	0.425	0.552	5.4126e-85
NARFL	1.35288e-133	-0.256372	0.193	0.35	2.70956e-129
SNHG8	3.12168e-144	-0.256972	0.16	0.32	6.2521e-140
NAP1L1	4.3401e-196	-0.257286	0.993	0.999	8.69236e-192
USP7	1.73979e-92	-0.257539	0.553	0.667	3.48445e-88
MRPS15	2.15301e-111	-0.258669	0.311	0.459	4.31204e-107
GRK3	8.0118e-88	-0.259928	0.606	0.71	1.6046e-83
PECAM1	1.08503e-210	-0.261049	0.07	0.242	2.1731e-206
NPM3	3.55361e-111	-0.262102	0.279	0.426	7.11716e-107
ARID5B	1.00961e-87	-0.262182	0.361	0.486	2.02205e-83
MKI67	3.3961e-68	-0.262455	0.553	0.691	6.80171e-64
SSR3	2.0313e-98	-0.263516	0.448	0.573	4.06828e-94
PDIA6	1.10791e-94	-0.263923	0.467	0.593	2.21892e-90
CCT7	8.01609e-98	-0.263931	0.674	0.762	1.60546e-93
POLR1D	7.14649e-109	-0.265811	0.546	0.674	1.4313e-104
NDUFB4	1.17529e-113	-0.266772	0.742	0.822	2.35388e-109
MCM3	1.23066e-111	-0.267569	0.428	0.593	2.46477e-107
BUD23	4.74007e-115	-0.267577	0.335	0.485	9.49341e-111
PSMB6	4.48968e-96	-0.267898	0.614	0.713	8.99193e-92
TYMS	2.29174e-120	-0.268416	0.728	0.87	4.58989e-116
TXN	2.70007e-139	-0.269719	0.923	0.959	5.4077e-135
SINHCAF	3.71076e-98	-0.271118	0.486	0.608	7.4319e-94
TCOF1	8.86778e-144	-0.271494	0.211	0.379	1.77604e-139
RPS23	0	-0.272621	0.999	1	0
ACTB	0	-0.272766	0.998	1	0
BTN3A2	1.4705e-145	-0.273251	0.199	0.366	2.94512e-141
STOML2	3.94313e-104	-0.273254	0.495	0.618	7.8973e-100
HMGB1	2.108e-169	-0.273406	0.987	0.999	4.2219e-165
SLC25A6	5.35856e-119	-0.273587	0.568	0.701	1.07321e-114
LYAR	1.03972e-126	-0.273955	0.244	0.401	2.08235e-122
FAM136A	4.74514e-113	-0.27513	0.322	0.469	9.50357e-109
ILF2	6.48925e-110	-0.275775	0.49	0.622	1.29967e-105
SRSF7	1.45339e-120	-0.276289	0.618	0.746	2.91084e-116
EBPL	6.12719e-134	-0.278814	0.27	0.434	1.22715e-129
MRPL3	8.87218e-112	-0.278817	0.369	0.511	1.77692e-107
MRPL17	1.26551e-120	-0.278898	0.347	0.501	2.53456e-116
NOB1	1.97061e-168	-0.279137	0.162	0.337	3.94674e-164
CCT2	1.659e-122	-0.279667	0.739	0.833	3.32265e-118
NOLC1	9.95768e-106	-0.279879	0.353	0.492	1.99432e-101
JAM3	1.2583e-95	-0.280045	0.509	0.642	2.52013e-91
GFRA1	4.46744e-255	-0.28113	0.049	0.232	8.9474e-251
GPI	2.10495e-109	-0.281342	0.592	0.712	4.2158e-105
MRPL12	9.04899e-128	-0.281463	0.298	0.458	1.81233e-123
RPL10	0	-0.281583	1	1	0
WASF2	2.14524e-99	-0.281785	0.539	0.649	4.29648e-95
STT3B	8.56859e-83	-0.281842	0.561	0.652	1.71612e-78
BST2	4.30369e-120	-0.28205	0.345	0.497	8.61943e-116
CDCA7L	9.79784e-124	-0.282246	0.388	0.546	1.96231e-119
CD84	1.29127e-236	-0.283349	0.061	0.24	2.58615e-232
RAD21	7.48423e-120	-0.283791	0.791	0.876	1.49894e-115
PTGES3	5.9929e-135	-0.286237	0.839	0.903	1.20026e-130
PPM1G	1.88615e-123	-0.286365	0.642	0.763	3.77758e-119
MYO1G	1.8744e-116	-0.287238	0.295	0.444	3.75405e-112
PSMA3	2.19854e-113	-0.287611	0.617	0.721	4.40323e-109
ACTG1	1.41552e-266	-0.287727	0.947	1	2.835e-262
EEF2	7.22314e-240	-0.288919	0.981	0.998	1.44665e-235
TSPAN7	3.31825e-120	-0.289202	0.439	0.585	6.64579e-116
MZT2A	2.19898e-123	-0.290597	0.665	0.764	4.40412e-119
TMED3	2.29762e-131	-0.290616	0.306	0.465	4.60166e-127
CCDC34	1.22903e-138	-0.291969	0.34	0.514	2.46151e-134
C6orf223	2.24101e-281	-0.292406	0.043	0.233	4.48829e-277
PSMB8	3.00354e-137	-0.293411	0.318	0.483	6.01549e-133
AEBP1	2.52371e-203	-0.293881	0.116	0.3	5.05448e-199
RPS7	0	-0.296329	1	1	0
ITM2A	5.52945e-105	-0.298095	0.772	0.837	1.10744e-100
CACYBP	9.36449e-126	-0.298252	0.601	0.727	1.87552e-121
CDK4	7.69483e-141	-0.298475	0.339	0.512	1.54112e-136
DAZAP1	1.23027e-132	-0.298642	0.394	0.548	2.46399e-128
METAP2	2.85731e-126	-0.299284	0.492	0.631	5.72261e-122
DCTPP1	3.64823e-165	-0.299514	0.218	0.4	7.30667e-161
TCERG1	2.09913e-139	-0.300027	0.366	0.531	4.20414e-135
HSD17B7	2.47453e-199	-0.300031	0.137	0.325	4.95598e-195
PAFAH1B3	4.74989e-132	-0.30111	0.546	0.681	9.51308e-128
SREBF2	5.76821e-173	-0.301232	0.226	0.415	1.15526e-168
HNRNPD	4.55844e-164	-0.301832	0.828	0.913	9.12965e-160
ANP32E	2.71128e-130	-0.30203	0.562	0.711	5.43016e-126
GSTO1	3.95547e-135	-0.302093	0.598	0.724	7.92202e-131
VDAC1	2.17297e-126	-0.302445	0.545	0.673	4.35203e-122
AHSA1	1.84491e-131	-0.30294	0.43	0.586	3.69498e-127
DUSP2	3.78012e-220	-0.303596	0.075	0.252	7.57082e-216
TOMM20	1.55509e-132	-0.303725	0.63	0.743	3.11453e-128
FAM213A	1.76057e-146	-0.303758	0.33	0.502	3.52607e-142
UFC1	7.75833e-145	-0.304718	0.327	0.495	1.55384e-140
TCP1	3.12016e-158	-0.304783	0.792	0.885	6.24905e-154
BCL11B	4.54862e-122	-0.305134	0.409	0.558	9.10997e-118
RUVBL2	1.91218e-139	-0.305539	0.374	0.537	3.82971e-135
YARS	2.55407e-165	-0.306048	0.235	0.416	5.11529e-161
TIMM13	2.3344e-130	-0.306299	0.468	0.613	4.67533e-126
IARS	1.63955e-138	-0.306756	0.377	0.538	3.28368e-134
RPSA	0	-0.308348	1	1	0
ZNF689	5.73531e-234	-0.309991	0.097	0.291	1.14867e-229
IDH2	1.23197e-143	-0.3104	0.676	0.802	2.46739e-139
BZW2	3.47988e-141	-0.310496	0.343	0.508	6.96949e-137
RPL35A	0	-0.31103	0.999	1	0
CD48	1.81234e-203	-0.31149	0.155	0.351	3.62975e-199
METTL26	3.07312e-135	-0.312096	0.424	0.575	6.15485e-131
THYN1	2.01597e-135	-0.312478	0.481	0.626	4.03758e-131
PSME2	1.50711e-132	-0.313034	0.364	0.519	3.01844e-128
MAL	3.86404e-234	-0.313402	0.072	0.255	7.7389e-230
LY6E	9.66618e-183	-0.313753	0.195	0.384	1.93594e-178
MACF1	5.13583e-118	-0.314461	0.724	0.809	1.0286e-113
LGALS9	0	-0.315822	0.036	0.249	0
RPL38	0	-0.316008	0.996	1	0
PFN1	1.20322e-228	-0.318341	0.974	0.992	2.40982e-224
PRMT1	3.65281e-147	-0.318467	0.643	0.758	7.31585e-143
FARSA	6.23174e-166	-0.320223	0.29	0.475	1.24809e-161
PLAC8	1.66959e-171	-0.320229	0.209	0.393	3.34386e-167
TSHR	0	-0.321257	0.016	0.226	0
RPL34	0	-0.322721	0.998	1	0
GPATCH4	6.59465e-185	-0.323444	0.215	0.408	1.32078e-180
RPL21	0	-0.324098	1	1	0
RPL24	0	-0.324486	0.999	1	0
RPL7	0	-0.325117	1	1	0
PHGDH	6.56282e-160	-0.325948	0.334	0.514	1.3144e-155
CDV3	7.72927e-154	-0.326024	0.561	0.705	1.54802e-149
TOMM40	2.35237e-171	-0.327274	0.283	0.468	4.71132e-167
RAB33A	2.78363e-210	-0.32754	0.181	0.385	5.57505e-206
CCT4	5.69447e-157	-0.329166	0.581	0.727	1.14049e-152
RBM3	2.36699e-169	-0.32919	0.663	0.796	4.7406e-165
EEF1B2	4.91619e-302	-0.329544	0.988	0.998	9.84614e-298
TUFM	6.06666e-152	-0.330426	0.522	0.671	1.21503e-147
CHCHD2	3.41615e-254	-0.330875	0.955	0.985	6.84186e-250
PRKDC	7.73008e-201	-0.331345	0.873	0.955	1.54818e-196
NHP2	3.34526e-157	-0.331557	0.423	0.589	6.6999e-153
PSAT1	3.23826e-180	-0.332875	0.181	0.363	6.48559e-176
SNRPE	1.78227e-202	-0.333372	0.82	0.906	3.56953e-198
SIVA1	2.04228e-193	-0.33388	0.722	0.868	4.09027e-189
RPL10A	0	-0.334306	0.995	1	0
ALDOC	2.36609e-132	-0.33527	0.407	0.561	4.73881e-128
KPNB1	2.05572e-178	-0.336936	0.655	0.8	4.1172e-174
SH2D1A	1.03365e-208	-0.338186	0.192	0.395	2.07019e-204
PDLIM1	2.90077e-171	-0.340314	0.348	0.53	5.80967e-167
PTMA	0	-0.342425	1	1	0
FADS2	2.67895e-200	-0.344387	0.343	0.56	5.36539e-196
IPO5	2.8375e-190	-0.346325	0.34	0.538	5.68294e-186
SNU13	3.61251e-175	-0.347199	0.701	0.811	7.23514e-171
CYFIP2	1.10133e-190	-0.349026	0.268	0.462	2.20575e-186
C12orf57	7.30169e-166	-0.350548	0.594	0.728	1.46238e-161
NASP	4.85019e-214	-0.351675	0.748	0.897	9.71395e-210
TPM4	3.40099e-165	-0.351725	0.629	0.764	6.8115e-161
ALYREF	1.63423e-175	-0.353415	0.416	0.6	3.27304e-171
HNRNPDL	1.69372e-188	-0.354758	0.633	0.781	3.39218e-184
CNBP	5.84614e-179	-0.355297	0.567	0.719	1.17087e-174
MAZ	5.01858e-190	-0.356019	0.591	0.747	1.00512e-185
PFDN2	5.49283e-177	-0.356449	0.573	0.72	1.1001e-172
SNRPD1	5.99796e-195	-0.357274	0.646	0.804	1.20127e-190
ABLIM1	7.4945e-170	-0.35737	0.303	0.488	1.501e-165
PCLAF	3.05199e-186	-0.357567	0.55	0.758	6.11253e-182
CTSG	4.7393e-278	-0.357841	0.08	0.288	9.49188e-274
RPL7A	0	-0.359514	1	1	0
RPL13A	0	-0.362041	1	1	0
POLD2	3.67997e-188	-0.362884	0.493	0.669	7.37025e-184
ATP5MC1	4.03767e-188	-0.365726	0.614	0.76	8.08664e-184
GNL3	5.40287e-217	-0.365946	0.279	0.494	1.08209e-212
SPON2	0	-0.36632	0.041	0.282	0
SERINC5	1.18993e-182	-0.366529	0.421	0.601	2.38319e-178
LARS	2.16425e-209	-0.367564	0.335	0.541	4.33455e-205
SMIM24	3.37426e-251	-0.367669	0.172	0.394	6.75797e-247
RACK1	0	-0.37038	0.996	1	0
ZFAS1	3.87902e-228	-0.370741	0.71	0.852	7.76891e-224
CCT8	4.5801e-226	-0.371726	0.745	0.863	9.17302e-222
RSL24D1	8.12952e-197	-0.373493	0.491	0.665	1.62818e-192
LDLR	1.55428e-248	-0.374193	0.242	0.48	3.11291e-244
QPRT	1.10082e-215	-0.37544	0.304	0.513	2.20473e-211
C19orf48	2.52146e-240	-0.376369	0.273	0.502	5.04998e-236
BCAT1	0	-0.380681	0.099	0.342	0
NACA	0	-0.381961	0.994	1	0
CYCS	2.40663e-203	-0.382073	0.621	0.771	4.82e-199
RPL14	0	-0.382609	0.998	1	0
SLA	4.15578e-261	-0.384298	0.147	0.369	8.3232e-257
DNTT	0	-0.385406	0.026	0.26	0
DKC1	1.20409e-196	-0.386253	0.368	0.559	2.41155e-192
SNRPF	2.398e-265	-0.388316	0.819	0.917	4.80272e-261
FKBP4	1.03818e-233	-0.389349	0.279	0.495	2.07926e-229
CHD3	3.51417e-204	-0.391033	0.406	0.6	7.03818e-200
APEX1	2.03314e-224	-0.395076	0.487	0.678	4.07198e-220
CD99	3.583e-226	-0.395243	0.778	0.888	7.17603e-222
MZB1	1.77703e-232	-0.39832	0.398	0.621	3.55903e-228
GCSH	1.20102e-234	-0.406417	0.336	0.552	2.4054e-230
SNHG15	2.23585e-274	-0.406816	0.229	0.471	4.47796e-270
FBL	2.52214e-262	-0.410324	0.699	0.84	5.05133e-258
RPL22L1	9.4598e-193	-0.412083	0.29	0.487	1.89461e-188
COTL1	8.74743e-214	-0.412114	0.356	0.557	1.75193e-209
MCM7	7.23469e-246	-0.412582	0.372	0.608	1.44896e-241
TAF1D	1.40077e-244	-0.41303	0.575	0.749	2.80546e-240
NUDC	3.71819e-233	-0.413127	0.598	0.762	7.44679e-229
IER2	5.56757e-164	-0.416024	0.344	0.514	1.11507e-159
SSRP1	1.64005e-261	-0.417943	0.627	0.796	3.28469e-257
ECH1	6.31168e-236	-0.419828	0.522	0.703	1.2641e-231
DHCR24	8.41866e-273	-0.424003	0.305	0.546	1.68609e-268
RNASEH2B	2.09276e-257	-0.425965	0.655	0.806	4.19138e-253
CDT1	6.69928e-284	-0.426549	0.231	0.482	1.34173e-279
SNRPA1	4.09795e-258	-0.426723	0.407	0.628	8.20737e-254
RPL4	0	-0.42673	0.99	1	0
RANBP1	2.00043e-283	-0.428168	0.721	0.878	4.00647e-279
CCT3	3.73798e-291	-0.431103	0.756	0.88	7.48643e-287
RPL6	0	-0.432333	0.999	1	0
CD3E	5.24678e-280	-0.434036	0.681	0.835	1.05083e-275
EIF3E	0	-0.435977	0.788	0.919	0
ICAM2	6.72415e-280	-0.437243	0.327	0.564	1.34671e-275
EGR1	0	-0.440184	0.028	0.283	0
DDX21	2.19219e-255	-0.441308	0.368	0.59	4.39051e-251
CORO1B	1.05352e-258	-0.441969	0.384	0.603	2.11e-254
SNRPB	0	-0.444757	0.822	0.944	0
RPL3	0	-0.447486	0.999	1	0
PPA1	1.86846e-307	-0.448048	0.686	0.844	3.74215e-303
LSM7	1.36884e-288	-0.448292	0.584	0.772	2.74152e-284
RPL29	0	-0.451521	0.998	1	0
PPIA	0	-0.451804	0.991	0.999	0
EEF1A1	0	-0.452589	1	1	0
GTF3C6	0	-0.453485	0.253	0.512	0
POLG	9.90722e-265	-0.4561	0.266	0.496	1.98422e-260
ERG28	2.71314e-288	-0.462247	0.351	0.585	5.43388e-284
TFRC	1.80883e-286	-0.465589	0.465	0.686	3.62273e-282
RSL1D1	3.28758e-284	-0.465766	0.469	0.683	6.58437e-280
CCT6A	1.59921e-306	-0.467196	0.636	0.812	3.20289e-302
GTF3A	0	-0.473281	0.736	0.873	0
FADS1	0	-0.473593	0.466	0.714	0
TUBA1B	0	-0.477927	0.919	0.998	0
SRM	9.6584e-281	-0.477933	0.425	0.644	1.93438e-276
PHB	5.14297e-299	-0.478536	0.581	0.764	1.03003e-294
RPL5	0	-0.48108	0.999	1	0
HDGF	6.54526e-296	-0.481176	0.464	0.684	1.31088e-291
MTHFD2	0	-0.487361	0.282	0.546	0
HSP90AA1	0	-0.488084	0.991	1	0
BTF3	0	-0.489759	0.874	0.964	0
YBX1	0	-0.489803	0.993	1	0
CCT5	0	-0.49056	0.567	0.766	0
LCK	0	-0.493134	0.531	0.758	0
SLC25A5	0	-0.495937	0.837	0.948	0
PAICS	0	-0.500059	0.483	0.724	0
NOP56	0	-0.504559	0.559	0.769	0
FASN	0	-0.507876	0.136	0.446	0
EIF5A	0	-0.513491	0.815	0.922	0
SERBP1	0	-0.519244	0.921	0.983	0
GADD45GIP1	0	-0.521015	0.613	0.819	0
TUBB	0	-0.522144	0.914	0.997	0
PA2G4	0	-0.523527	0.567	0.781	0
GNA15	0	-0.525126	0.17	0.476	0
HSPA8	0	-0.527247	0.67	0.867	0
RAN	0	-0.5285	0.901	0.985	0
CENPV	0	-0.535858	0.339	0.632	0
MYB	0	-0.545103	0.425	0.687	0
EIF2S2	0	-0.552838	0.65	0.843	0
LSS	0	-0.553108	0.285	0.581	0
NUDT8	0	-0.564432	0.277	0.583	0
NME1	0	-0.577729	0.438	0.696	0
NCL	0	-0.591791	0.898	0.973	0
SET	0	-0.593021	0.944	0.993	0
HNRNPA1	0	-0.59954	0.956	0.997	0
HSPE1	0	-0.609991	0.761	0.923	0
EIF4B	0	-0.625823	0.662	0.872	0
STK17A	0	-0.626074	0.485	0.737	0
LDHB	0	-0.626362	0.962	0.996	0
CORO1A	0	-0.633161	0.56	0.8	0
IGFBP2	0	-0.639962	0.832	0.931	0
C1QBP	0	-0.642936	0.621	0.845	0
CALR	0	-0.645567	0.817	0.965	0
FABP5	0	-0.665006	0.453	0.746	0
DHCR7	0	-0.686176	0.229	0.602	0
PPP1R14B	0	-0.690691	0.54	0.811	0
NME4	0	-0.691518	0.224	0.609	0
EBP	0	-0.713039	0.335	0.685	0
HMGCR	0	-0.715344	0.281	0.637	0
IDI1	0	-0.739551	0.495	0.813	0
INSIG1	0	-0.748995	0.587	0.874	0
ATF4	0	-0.757059	0.518	0.812	0
SQLE	0	-0.768994	0.56	0.864	0
MSMO1	0	-0.773191	0.147	0.573	0
ANP32B	0	-0.789403	0.819	0.979	0
GLUL	0	-0.789904	0.639	0.861	0
MYC	0	-0.801466	0.137	0.544	0
NPM1	0	-0.817165	0.905	0.994	0
IFI16	0	-0.822364	0.591	0.869	0
HMGA1	0	-0.84276	0.461	0.83	0
ACLY	0	-0.848977	0.372	0.737	0
MVD	0	-0.852502	0.232	0.649	0
GYPC	0	-0.884888	0.64	0.903	0
AIF1	0	-0.913786	0.374	0.802	0
IL32	0	-0.914875	0.471	0.84	0
TKT	0	-0.9342	0.683	0.952	0
FDFT1	0	-1.01382	0.714	0.967	0
HSPD1	0	-1.03238	0.872	0.993	0
SCD	0	-1.06437	0.548	0.914	0
HSP90AB1	0	-1.07392	0.974	1	0
TMEM97	0	-1.10028	0.259	0.747	0
MYO7B	0	-1.11926	0.229	0.785	0
ACAT2	0	-1.32846	0.404	0.881	0
HMGCS1	0	-1.69631	0.278	0.882	0
FDPS	0	-1.88202	0.732	0.994	0
IGLL1	0	-2.44635	0.155	0.928	0
CHI3L2	0	-2.55835	0.351	0.99	0

## Sheet: DEG iBETvAZDiBET
	p_val	avg_log2FC	pct.1	pct.2	p_val_adj
HIV-Tx	0	4.14757	0.973	0.126	0
NEAT1	5.25527e-182	0.838949	0.996	0.99	1.05252e-177
TMSB4X	6.24349e-81	0.50115	1	0.999	1.25045e-76
RMRP	1.00185e-120	0.426126	0.367	0.154	2.0065e-116
MT-ND1	1.62974e-269	0.378099	1	0.999	3.26403e-265
MT-ATP6	3.10837e-164	0.36536	1	0.999	6.22544e-160
YBX3	2.06348e-91	0.363984	0.638	0.471	4.13273e-87
MT-ND6	9.31035e-91	0.35948	0.894	0.809	1.86468e-86
MT-ND2	1.69529e-207	0.352162	1	0.998	3.39532e-203
MT-ND4	0	0.340657	1	0.999	0
HES4	4.56516e-45	0.336985	0.696	0.59	9.14309e-41
BIRC3	1.40166e-99	0.32766	0.351	0.16	2.80724e-95
RPS10	5.36672e-166	0.327124	0.998	0.995	1.07485e-161
HLA-B	1.63263e-73	0.300398	0.461	0.29	3.26983e-69
MT-CO3	2.34435e-162	0.287236	1	0.999	4.69527e-158
MT-CYB	1.227e-91	0.254742	1	0.999	2.45744e-87
C9orf78	8.65293e-44	0.250392	0.649	0.539	1.73301e-39
RPL32	4.43983e-166	-0.251131	1	1	8.8921e-162
TMSB10	6.41549e-91	-0.252306	0.997	0.997	1.28489e-86
RPL24	3.49299e-143	-0.254312	0.999	1	6.99575e-139
TRA2B	7.87476e-58	-0.254529	0.624	0.757	1.57716e-53
RPL10	1.51085e-135	-0.255499	1	1	3.02593e-131
TSC22D1	5.30731e-53	-0.259205	0.466	0.599	1.06295e-48
CDK6	1.37603e-91	-0.260677	0.996	0.997	2.75591e-87
DDX3X	5.48721e-63	-0.260966	0.64	0.764	1.09898e-58
UCP2	8.4763e-48	-0.261981	0.453	0.577	1.69763e-43
SCD	2.15507e-33	-0.26402	0.548	0.635	4.31617e-29
EEF1A1	3.12203e-162	-0.264794	1	1	6.25281e-158
FAM162A	2.10181e-39	-0.264798	0.872	0.896	4.2095e-35
IMPDH2	2.35106e-71	-0.265502	0.559	0.715	4.70869e-67
RPL28	6.21254e-207	-0.266097	1	1	1.24425e-202
EIF4A2	3.62563e-71	-0.266172	0.72	0.831	7.26141e-67
LDHA	3.03763e-83	-0.266593	0.994	0.992	6.08377e-79
EIF3E	2.66892e-82	-0.267704	0.788	0.907	5.34531e-78
HEXIM1	1.41091e-67	-0.274123	0.56	0.701	2.82578e-63
BRD2	2.71836e-76	-0.274634	0.748	0.868	5.44433e-72
RPL7A	6.07622e-170	-0.276014	1	0.999	1.21694e-165
FYB1	6.62631e-19	-0.278155	0.62	0.652	1.32712e-14
SRSF2	5.33894e-58	-0.279773	0.708	0.808	1.06928e-53
H2AFX	3.24151e-48	-0.281285	0.352	0.483	6.49209e-44
PCBP2	2.28028e-106	-0.281789	0.898	0.965	4.56694e-102
NEK7	2.315e-69	-0.282435	0.52	0.673	4.63648e-65
NPM1	1.07244e-99	-0.282652	0.905	0.968	2.14788e-95
PCLAF	9.53289e-35	-0.283327	0.55	0.632	1.90925e-30
H3F3B	8.80083e-115	-0.283468	0.991	0.997	1.76263e-110
EIF4G2	4.89366e-101	-0.288055	0.951	0.983	9.80102e-97
SRSF7	3.70962e-71	-0.288423	0.618	0.763	7.42963e-67
HIST1H1C	3.83331e-12	-0.288878	0.477	0.537	7.67736e-08
NRN1	3.54802e-27	-0.290196	0.463	0.542	7.10598e-23
CAMK4	2.0539e-75	-0.290988	0.588	0.735	4.11355e-71
DDX5	8.14594e-94	-0.293029	0.941	0.976	1.63147e-89
HNRNPDL	2.28364e-80	-0.29503	0.633	0.778	4.57368e-76
PABPC1	4.67837e-112	-0.297563	0.94	0.982	9.36985e-108
H1F0	1.96874e-65	-0.297684	0.459	0.616	3.94299e-61
EEF2	8.30216e-126	-0.299242	0.981	0.996	1.66276e-121
TCF7	5.21339e-67	-0.302688	0.635	0.76	1.04414e-62
HNRNPH1	2.29048e-92	-0.303639	0.797	0.903	4.58737e-88
RPL23	2.14435e-242	-0.304657	1	1	4.2947e-238
ELOVL5	5.26426e-91	-0.308629	0.552	0.728	1.05433e-86
JUN	1.5917e-46	-0.317912	0.465	0.584	3.18785e-42
PCNA	1.14527e-36	-0.318158	0.516	0.612	2.29375e-32
FDFT1	2.31933e-34	-0.318213	0.714	0.752	4.64516e-30
THEMIS	4.91225e-84	-0.324943	0.428	0.599	9.83825e-80
HMGB2	3.798e-11	-0.324975	0.672	0.663	7.60663e-07
HNRNPA1	2.54552e-150	-0.34186	0.956	0.989	5.09817e-146
HIST1H1D	8.30954e-28	-0.342111	0.618	0.719	1.66424e-23
PGK1	1.21053e-70	-0.346513	0.982	0.984	2.42445e-66
ACTB	4.68551e-135	-0.346949	0.998	0.999	9.38414e-131
RUNX1	1.62134e-85	-0.353069	0.649	0.772	3.24722e-81
ZFAS1	2.59554e-127	-0.367425	0.71	0.859	5.19836e-123
SLC25A5	3.17195e-148	-0.373451	0.837	0.942	6.35278e-144
ABCB10	3.47336e-105	-0.381461	0.55	0.722	6.95644e-101
ENO1	1.13879e-101	-0.39387	0.992	0.987	2.28076e-97
H1FX	2.93493e-109	-0.397455	0.887	0.952	5.87807e-105
PIK3R3	6.03949e-73	-0.405475	0.443	0.591	1.20959e-68
PTMA	5.14089e-217	-0.502032	1	0.999	1.02962e-212
BNIP3	4.8544e-131	-0.552024	0.848	0.905	9.7224e-127
ACTG1	0	-0.683404	0.947	0.995	0

## Sheet: DEG AZDvAZDiBET
	p_val	avg_log2FC	pct.1	pct.2	p_val_adj
HIV-Tx	0	4.9789	0.973	0.192	0
NEAT1	0	2.24542	0.996	0.957	0
MALAT1	0	1.36287	1	1	0
TMSB4X	0	1.08334	1	1	0
ARPP21	0	0.943865	0.897	0.599	0
DDIT4	2.61392e-290	0.86519	0.744	0.603	5.23516e-286
TRBC1	6.10816e-142	0.700784	0.895	0.922	1.22334e-137
H1FX	0	0.692105	0.887	0.751	0
GAPDH	0	0.673798	1	1	0
PKM	0	0.656465	0.998	0.992	0
MT-CYB	0	0.633031	1	1	0
P4HA1	0	0.616496	0.647	0.327	0
H3F3B	0	0.616249	0.991	0.968	0
TMSB10	0	0.610144	0.997	0.978	0
MT-CO2	0	0.608671	1	1	0
CALM1	0	0.596127	0.873	0.69	0
APLP2	0	0.582136	0.641	0.302	0
RSRP1	0	0.574474	0.656	0.352	0
MT-CO3	0	0.572539	1	1	0
ID3	1.10525e-200	0.571488	0.486	0.298	2.21359e-196
MT-ND3	0	0.566461	0.999	0.998	0
PTPRC	0	0.565388	0.87	0.73	0
CIRBP	0	0.563155	0.816	0.566	0
SLFN5	0	0.550297	0.405	0.076	0
BTG1	0	0.542111	0.698	0.405	0
ID1	0	0.535088	0.352	0.11	0
ADD3	0	0.530324	0.668	0.369	0
TPT1	0	0.504981	1	1	0
BNIP3	6.04625e-145	0.491799	0.848	0.778	1.21094e-140
MT-ATP6	0	0.488245	1	1	0
HES4	7.4854e-123	0.487397	0.696	0.612	1.49918e-118
SRSF5	0	0.481256	0.921	0.785	0
RMRP	0	0.479441	0.367	0.12	0
H1F0	0	0.479391	0.459	0.184	0
CD82	0	0.478975	0.505	0.205	0
MT-ND4	0	0.477896	1	1	0
PHPT1	0	0.474056	0.704	0.475	0
C9orf16	0	0.473992	0.87	0.687	0
BNIP3L	1.27757e-288	0.473902	0.773	0.566	2.55871e-284
SLC5A3	0	0.47059	0.554	0.273	0
POLR2L	0	0.46366	0.743	0.52	0
PNISR	0	0.453626	0.938	0.82	0
H3F3A	0	0.450993	1	1	0
ADA	1.44667e-178	0.445992	0.948	0.947	2.89739e-174
ITM2B	3.89299e-298	0.44539	0.834	0.651	7.79689e-294
RPL28	0	0.438023	1	1	0
JAK1	0	0.437815	0.588	0.325	0
RPLP1	0	0.437677	1	1	0
H2AFV	1.67667e-266	0.434524	0.861	0.753	3.35803e-262
ARL6IP1	1.69421e-98	0.428052	0.561	0.432	3.39317e-94
COX7A2	0	0.427651	0.974	0.918	0
CAMK4	3.64563e-289	0.426196	0.588	0.343	7.30147e-285
DCXR	9.72563e-260	0.425046	0.623	0.405	1.94785e-255
COMMD6	4.52218e-273	0.41094	0.728	0.509	9.05703e-269
B2M	0	0.409213	0.998	0.995	0
PSMA3-AS1	6.56763e-307	0.408808	0.521	0.266	1.31536e-302
MKNK2	5.76382e-81	0.40328	0.485	0.37	1.15438e-76
MYL6	0	0.396163	0.978	0.935	0
TTC14	3.01106e-241	0.386808	0.656	0.433	6.03055e-237
RPS10	0	0.383977	0.998	0.99	0
NEK7	5.40578e-250	0.377589	0.52	0.29	1.08267e-245
NAA38	1.14156e-208	0.376606	0.749	0.574	2.28632e-204
COX6A1	2.01758e-267	0.374387	0.943	0.861	4.0408e-263
HEXIM1	1.4288e-239	0.373094	0.56	0.329	2.8616e-235
SOX4	1.14221e-209	0.367676	0.989	0.979	2.28763e-205
PNRC1	5.59469e-219	0.367637	0.584	0.366	1.1205e-214
TTC3	1.57736e-217	0.364691	0.85	0.701	3.15913e-213
PDE3B	5.38029e-252	0.36324	0.438	0.216	1.07756e-247
EID1	1.29306e-204	0.359975	0.833	0.686	2.58975e-200
RNASEH2C	9.02024e-174	0.359641	0.773	0.64	1.80657e-169
MT-CO1	0	0.358903	1	1	0
FLNB	2.71962e-215	0.35307	0.515	0.304	5.44686e-211
S100A10	9.23051e-172	0.352687	0.673	0.499	1.84869e-167
LDHA	8.5722e-214	0.350617	0.994	0.994	1.71684e-209
TUBB4B	1.16188e-08	0.349414	0.684	0.748	0.0002327
PPP1R12A	9.79262e-188	0.345966	0.69	0.506	1.96127e-183
ADI1	1.05099e-209	0.344278	0.48	0.274	2.10492e-205
ANAPC11	2.07877e-173	0.342195	0.64	0.465	4.16337e-169
ARRDC4	0	0.34207	0.207	0.028	0
OST4	8.31963e-192	0.33921	0.842	0.708	1.66626e-187
FAM162A	1.04988e-105	0.337938	0.872	0.827	2.10269e-101
TNRC6C	2.54814e-209	0.337292	0.531	0.321	5.10342e-205
DCP2	5.57561e-194	0.337113	0.552	0.349	1.11668e-189
PAG1	7.17485e-261	0.336378	0.392	0.169	1.43698e-256
POLR2J3.1	2.45669e-171	0.336343	0.765	0.611	4.92026e-167
POLR2A	1.3189e-180	0.335467	0.75	0.58	2.6415e-176
PSAP	1.52432e-175	0.33308	0.72	0.545	3.0529e-171
TIMM8B	2.5656e-175	0.332141	0.676	0.5	5.13839e-171
ARL6IP5	3.94242e-168	0.328364	0.644	0.463	7.89587e-164
BUB3	2.91466e-127	0.327445	0.764	0.65	5.83747e-123
C6orf89	3.96601e-202	0.327182	0.518	0.307	7.94313e-198
AL441992.1	2.94063e-290	0.325081	0.325	0.11	5.8895e-286
RPS28	0	0.324175	1	1	0
LEF1	9.58007e-147	0.323237	0.671	0.511	1.9187e-142
VAMP2	3.55055e-196	0.323148	0.546	0.338	7.11104e-192
ITGB1	1.79174e-178	0.322951	0.631	0.44	3.58851e-174
CBX5	3.60223e-119	0.322877	0.814	0.761	7.21455e-115
CDKN2D	3.16369e-247	0.32172	0.369	0.156	6.33623e-243
COX6C	1.15361e-225	0.319602	0.971	0.934	2.31044e-221
PRKCB	4.0183e-181	0.317383	0.527	0.328	8.04785e-177
LNPEP	2.74609e-184	0.316705	0.484	0.289	5.49986e-180
DCTN3	3.47503e-150	0.316264	0.668	0.509	6.95979e-146
TSC22D1	2.55401e-181	0.315438	0.466	0.272	5.11516e-177
SH3BP5	1.66979e-249	0.313878	0.275	0.088	3.34426e-245
SESN3	7.40782e-212	0.313206	0.345	0.153	1.48364e-207
UBE2H	6.28343e-192	0.312681	0.447	0.248	1.25845e-187
AKAP9	5.76125e-142	0.310348	0.811	0.691	1.15386e-137
MRPS6	1.06645e-182	0.310147	0.495	0.3	2.13588e-178
MT-ND1	0	0.308991	1	1	0
SMIM14	1.41621e-285	0.308411	0.309	0.1	2.83638e-281
PIP4K2A	5.95702e-166	0.30577	0.533	0.347	1.19307e-161
SMDT1	2.27372e-172	0.305257	0.53	0.34	4.5538e-168
DAD1	7.94385e-155	0.305125	0.681	0.515	1.59099e-150
ATP5PD	1.15275e-165	0.304566	0.568	0.381	2.30873e-161
NDUFB2	3.77218e-146	0.304212	0.871	0.799	7.55493e-142
HP1BP3	8.32758e-103	0.303759	0.83	0.753	1.66785e-98
WDR26	8.56134e-220	0.303517	0.376	0.173	1.71466e-215
LMO4	3.79532e-164	0.303267	0.492	0.307	7.60127e-160
PRMT2	6.2124e-166	0.302983	0.543	0.354	1.24422e-161
ANAPC16	1.55352e-153	0.302887	0.677	0.51	3.1114e-149
COX8A	4.51777e-153	0.299459	0.906	0.836	9.04819e-149
MMP24OS	1.46766e-193	0.298272	0.439	0.237	2.93943e-189
C4orf3	2.79919e-133	0.296484	0.592	0.433	5.60621e-129
TMBIM6	1.73739e-134	0.29426	0.825	0.708	3.47964e-130
AAK1	1.15875e-171	0.293248	0.44	0.252	2.32074e-167
SH3KBP1	1.95389e-142	0.292666	0.621	0.45	3.91325e-138
CDKN1B	1.53723e-164	0.292392	0.426	0.244	3.07876e-160
FAM89B	2.61869e-177	0.291683	0.397	0.212	5.24471e-173
ITM2C	2.0621e-198	0.291592	0.367	0.177	4.12998e-194
NXN	0	0.29067	0.238	0.046	0
HMGN2	5.65533e-73	0.290514	0.926	0.946	1.13265e-68
PRKCA	3.06449e-143	0.290214	0.579	0.406	6.13755e-139
COX20	2.63314e-171	0.290174	0.457	0.268	5.27366e-167
ARIH1	1.8318e-173	0.289224	0.527	0.327	3.66872e-169
GNAS	4.03913e-163	0.285598	0.948	0.901	8.08957e-159
SLC38A2	2.04181e-131	0.285252	0.62	0.459	4.08934e-127
PPDPF	7.06187e-128	0.283993	0.762	0.628	1.41435e-123
FNBP1L	1.0447e-173	0.282223	0.392	0.209	2.09232e-169
INTS6	2.22575e-145	0.281933	0.464	0.29	4.45773e-141
GLG1	6.15712e-136	0.279653	0.573	0.404	1.23315e-131
PIK3R1	8.52737e-132	0.279593	0.562	0.396	1.70786e-127
ARID4B	2.56492e-126	0.279236	0.709	0.559	5.13702e-122
SEC61G	1.15462e-127	0.278955	0.833	0.718	2.31248e-123
IKZF2	5.63576e-95	0.278838	0.491	0.357	1.12873e-90
STIM2	1.90404e-204	0.277832	0.343	0.153	3.81342e-200
TRAPPC1	2.77553e-127	0.277771	0.68	0.53	5.55884e-123
USP47	2.66154e-144	0.277391	0.601	0.421	5.33053e-140
NBDY	8.53576e-141	0.276418	0.578	0.404	1.70954e-136
STK17B	7.72269e-210	0.276315	0.306	0.123	1.5467e-205
ZNF292	8.31881e-126	0.276249	0.829	0.71	1.66609e-121
MIR210HG	7.49892e-186	0.275697	0.301	0.129	1.50188e-181
LRP12	3.37219e-164	0.275562	0.405	0.223	6.75382e-160
TMEM41B	8.9688e-154	0.273155	0.457	0.276	1.79627e-149
ACTN4	5.51214e-161	0.273028	0.398	0.221	1.10397e-156
SIPA1L2	5.76213e-260	0.271649	0.259	0.074	1.15404e-255
MPC1	9.28201e-155	0.271499	0.438	0.258	1.859e-150
MAP4K4	2.46491e-111	0.271006	0.731	0.6	4.93672e-107
ID2	0	0.270793	0.191	0.02	0
AUTS2	3.93254e-157	0.268968	0.402	0.226	7.87609e-153
RBMS1	3.67227e-160	0.268677	0.371	0.197	7.35483e-156
KDM6B	2.94646e-128	0.267552	0.412	0.251	5.90117e-124
CEP85L	2.50115e-154	0.265417	0.44	0.259	5.0093e-150
DDX17	1.67304e-125	0.264847	0.904	0.815	3.35077e-121
NORAD	4.90321e-107	0.26484	0.625	0.478	9.82014e-103
EPM2AIP1	2.54986e-146	0.264095	0.425	0.251	5.10687e-142
SSBP2	7.15387e-124	0.263841	0.509	0.348	1.43278e-119
DYNC1LI2	2.54613e-131	0.263617	0.488	0.32	5.09939e-127
ATM	2.6589e-122	0.262394	0.493	0.333	5.32525e-118
KMT2C	1.87309e-124	0.260425	0.585	0.419	3.75143e-120
SCAND1	4.26719e-127	0.259296	0.518	0.352	8.54632e-123
FYN	1.29588e-120	0.258378	0.514	0.351	2.59538e-116
TLE4	5.79076e-159	0.257938	0.37	0.195	1.15977e-154
GTF2H5	5.97328e-124	0.257341	0.514	0.352	1.19633e-119
KRT10	3.16985e-130	0.256496	0.523	0.352	6.34858e-126
KDM5B	3.02308e-92	0.254892	0.566	0.429	6.05463e-88
RFLNB	7.35996e-171	0.253652	0.299	0.133	1.47405e-166
CDK6	7.94208e-117	0.252992	0.996	0.995	1.59064e-112
ATP5MG	1.21133e-145	0.252725	0.969	0.939	2.42605e-141
TAX1BP1	9.61275e-113	0.252685	0.629	0.474	1.92524e-108
WSB1	4.5257e-104	0.252241	0.715	0.576	9.06406e-100
DNAJC1	7.83978e-144	0.252125	0.389	0.221	1.57015e-139
GALNT1	1.64698e-135	0.251415	0.409	0.244	3.29858e-131
MRPS33	1.82338e-129	0.250755	0.49	0.322	3.65186e-125
AKR7A2	1.3178e-110	0.250574	0.621	0.468	2.6393e-106
HIST1H1E	2.14458e-58	-0.250165	0.466	0.566	4.29517e-54
RCC2	1.46419e-98	-0.25023	0.355	0.493	2.93248e-94
NTHL1	5.49488e-144	-0.250371	0.171	0.334	1.10051e-139
SMARCC1	2.54445e-98	-0.250708	0.715	0.796	5.09603e-94
TMEM160	7.6522e-100	-0.251305	0.538	0.659	1.53258e-95
ISOC2	4.45203e-164	-0.251825	0.125	0.29	8.91652e-160
FADS2	2.71138e-116	-0.251858	0.343	0.506	5.43036e-112
MCM2	2.71765e-131	-0.252014	0.201	0.363	5.4429e-127
EEF1E1	4.00583e-136	-0.252338	0.18	0.339	8.02288e-132
ARL2	1.28058e-117	-0.252462	0.236	0.385	2.56474e-113
GSTP1	2.05606e-194	-0.25301	0.996	0.999	4.11789e-190
RAD21	2.8938e-104	-0.253417	0.791	0.878	5.7957e-100
RPS9	2.81292e-262	-0.254311	0.999	1	5.63372e-258
EIF5	3.4284e-98	-0.254689	0.748	0.825	6.86639e-94
CD48	1.29072e-141	-0.254737	0.155	0.314	2.58505e-137
EGR1	4.10361e-219	-0.254883	0.028	0.176	8.21871e-215
PECAM1	8.05205e-210	-0.255095	0.07	0.241	1.61266e-205
NDUFS6	3.08829e-95	-0.255336	0.663	0.757	6.18524e-91
ALYREF	2.00731e-99	-0.255475	0.416	0.557	4.02023e-95
GFRA1	7.51756e-223	-0.257406	0.049	0.215	1.50562e-218
MRPS34	5.08493e-89	-0.257872	0.484	0.6	1.01841e-84
SSR3	1.0447e-99	-0.258226	0.448	0.575	2.09233e-95
SPON2	1.52152e-245	-0.259356	0.041	0.214	3.0473e-241
MZT2A	1.58553e-105	-0.259865	0.665	0.761	3.1755e-101
RAB33A	8.08581e-136	-0.259903	0.181	0.34	1.61943e-131
GSPT1	2.18661e-86	-0.260286	0.539	0.639	4.37933e-82
H2AFZ	5.90579e-144	-0.260321	0.867	0.97	1.18281e-139
PUM3	1.37693e-123	-0.260489	0.239	0.395	2.75772e-119
MKI67	2.78406e-80	-0.260751	0.553	0.706	5.57592e-76
CYC1	3.3344e-98	-0.261061	0.447	0.579	6.67813e-94
EIF4EBP1	7.17164e-171	-0.26167	0.119	0.286	1.43634e-166
CEP70	3.61544e-105	-0.261753	0.322	0.467	7.24101e-101
MDH2	2.08532e-91	-0.261757	0.61	0.697	4.17647e-87
PFDN6	3.47143e-102	-0.261852	0.403	0.538	6.95257e-98
CCDC34	1.90982e-121	-0.264447	0.34	0.504	3.82499e-117
MID1IP1	8.70737e-145	-0.264935	0.181	0.345	1.74391e-140
PTMA	2.50001e-283	-0.265777	1	1	5.00701e-279
ACSF3	1.03647e-108	-0.266094	0.419	0.566	2.07584e-104
KNOP1	1.59582e-140	-0.266608	0.215	0.382	3.1961e-136
DNAJA1	7.85942e-90	-0.26711	0.664	0.752	1.57408e-85
C20orf27	6.35253e-147	-0.267194	0.19	0.358	1.27228e-142
HNRNPH3	4.16991e-98	-0.267276	0.525	0.644	8.3515e-94
CUTA	6.17185e-102	-0.26729	0.458	0.589	1.2361e-97
MMAB	8.77682e-152	-0.267392	0.176	0.343	1.75782e-147
SYNCRIP	8.30791e-100	-0.267559	0.536	0.655	1.66391e-95
NDUFB10	8.14864e-113	-0.267649	0.737	0.815	1.63201e-108
AMD1	8.46042e-103	-0.268615	0.374	0.512	1.69445e-98
BATF3	1.37567e-201	-0.268941	0.086	0.258	2.75519e-197
SREBF2	2.54255e-141	-0.269034	0.226	0.396	5.09222e-137
PSMC3	3.71124e-101	-0.269551	0.445	0.579	7.43287e-97
UBE2C	1.31299e-55	-0.27026	0.267	0.368	2.62965e-51
HNRNPA3	9.48089e-149	-0.27126	0.905	0.964	1.89883e-144
FAM213A	3.50695e-125	-0.272051	0.33	0.49	7.02371e-121
PRELID1	7.16086e-101	-0.272509	0.597	0.7	1.43418e-96
TSR1	4.60276e-126	-0.273245	0.295	0.455	9.21841e-122
PARP14	1.0811e-233	-0.273953	0.067	0.249	2.16524e-229
C6orf223	1.30846e-261	-0.274393	0.043	0.224	2.62058e-257
EIF3B	9.63768e-109	-0.275759	0.485	0.616	1.93023e-104
MYO1G	1.947e-105	-0.276245	0.295	0.435	3.89944e-101
CD84	2.89191e-230	-0.277158	0.061	0.236	5.79191e-226
ATIC	7.56747e-160	-0.277452	0.204	0.383	1.51561e-155
MRPL4	4.007e-129	-0.277616	0.277	0.436	8.02522e-125
NPM3	2.05338e-133	-0.278601	0.279	0.443	4.11251e-129
HNRNPR	1.18846e-143	-0.27938	0.823	0.9	2.38025e-139
STIP1	1.6856e-98	-0.279387	0.501	0.621	3.37593e-94
ABCE1	7.61662e-124	-0.280038	0.337	0.492	1.52546e-119
NDUFAF3	5.00401e-117	-0.28118	0.541	0.67	1.0022e-112
SOD1	4.04968e-162	-0.28122	0.917	0.957	8.1107e-158
RPL24	0	-0.281644	0.999	1	0
METAP2	1.10217e-113	-0.28262	0.492	0.624	2.20742e-109
HSPA9	6.99111e-110	-0.283462	0.548	0.672	1.40018e-105
PSMB2	5.10078e-122	-0.283791	0.74	0.828	1.02158e-117
MAZ	9.75861e-118	-0.284625	0.591	0.711	1.95445e-113
CYFIP2	7.65101e-129	-0.284702	0.268	0.425	1.53234e-124
MCM4	7.99394e-123	-0.284821	0.321	0.493	1.60103e-118
MRPL11	7.00677e-113	-0.284941	0.522	0.65	1.40331e-108
PSMB7	4.74085e-120	-0.285	0.662	0.766	9.49498e-116
MAL	5.15128e-205	-0.285497	0.072	0.24	1.0317e-200
USP7	6.45411e-107	-0.285677	0.553	0.67	1.29263e-102
MRPS15	3.45513e-133	-0.285683	0.311	0.472	6.91993e-129
THYN1	1.90947e-107	-0.286462	0.481	0.607	3.82428e-103
TCOF1	1.4815e-160	-0.286654	0.211	0.388	2.96715e-156
PSMA5	2.51813e-109	-0.287644	0.547	0.662	5.0433e-105
NAP1L1	8.09966e-238	-0.287731	0.993	0.998	1.6222e-233
EIF3I	9.31749e-122	-0.288444	0.616	0.724	1.86611e-117
CBX3	5.56734e-146	-0.289345	0.802	0.888	1.11503e-141
SLC3A2	7.34128e-136	-0.290553	0.255	0.417	1.47031e-131
ERH	6.50347e-138	-0.291101	0.781	0.872	1.30252e-133
TCERG1	7.40591e-129	-0.291234	0.366	0.523	1.48326e-124
ILF3	4.41341e-130	-0.294141	0.649	0.764	8.83917e-126
HNRNPA2B1	1.65785e-221	-0.294563	0.989	0.999	3.32034e-217
SRSF2	8.12618e-143	-0.294866	0.708	0.831	1.62751e-138
SLC25A6	1.42562e-133	-0.295007	0.568	0.705	2.85523e-129
SINHCAF	3.96998e-116	-0.295072	0.486	0.619	7.95107e-112
XRCC6	9.45758e-151	-0.29522	0.789	0.881	1.89416e-146
NOB1	5.3569e-190	-0.296418	0.162	0.351	1.07288e-185
EIF5B	3.3149e-114	-0.296575	0.556	0.674	6.63907e-110
IER2	2.86462e-86	-0.296725	0.344	0.466	5.73726e-82
RPL10	0	-0.29817	1	1	0
TUBA1C	5.7707e-126	-0.298275	0.42	0.594	1.15576e-121
C12orf57	2.21378e-120	-0.298758	0.594	0.707	4.43376e-116
RPSA	0	-0.298994	1	1	0
RPL7L1	6.97395e-121	-0.299975	0.512	0.641	1.39674e-116
AEBP1	8.2623e-213	-0.300399	0.116	0.305	1.65477e-208
BRIX1	1.11131e-182	-0.301462	0.191	0.379	2.22573e-178
SNRNP70	2.96831e-134	-0.301656	0.476	0.63	5.94493e-130
PCLAF	5.45339e-139	-0.301841	0.55	0.731	1.0922e-134
VDAC1	2.41015e-133	-0.302406	0.545	0.68	4.82705e-129
SMIM24	9.81366e-187	-0.302976	0.172	0.361	1.96548e-182
LGALS9	0	-0.30427	0.036	0.239	0
POLG	4.09259e-118	-0.30524	0.266	0.415	8.19663e-114
MCM3	1.29546e-137	-0.305331	0.428	0.611	2.59455e-133
ZNF689	1.92559e-239	-0.306126	0.097	0.294	3.85657e-235
HSP90B1	1.55495e-102	-0.306424	0.603	0.702	3.11425e-98
DAZAP1	1.47237e-134	-0.306943	0.394	0.547	2.94887e-130
CD3G	3.69666e-153	-0.308201	0.775	0.866	7.40367e-149
CD99	2.08709e-148	-0.308778	0.778	0.872	4.18002e-144
DDX39A	2.20471e-166	-0.309492	0.245	0.43	4.4156e-162
RPS7	0	-0.31039	1	1	0
UFC1	2.39213e-149	-0.310556	0.327	0.497	4.79096e-145
YDJC	6.77884e-199	-0.31149	0.163	0.356	1.35767e-194
EIF4G1	1.69374e-134	-0.311491	0.507	0.648	3.39222e-130
LDLR	3.12546e-190	-0.311744	0.242	0.449	6.25967e-186
GTPBP4	1.0005e-146	-0.311766	0.352	0.521	2.0038e-142
EBPL	2.39523e-170	-0.311866	0.27	0.458	4.79716e-166
PSMB5	2.5438e-139	-0.312047	0.454	0.605	5.09471e-135
SH2D1A	2.94215e-182	-0.312662	0.192	0.381	5.89254e-178
TAF1D	1.4655e-134	-0.312756	0.575	0.701	2.93511e-130
RUVBL1	8.70954e-191	-0.312938	0.208	0.405	1.74435e-186
ANP32A	4.02813e-150	-0.313162	0.721	0.823	8.06754e-146
BST2	2.61568e-147	-0.313322	0.345	0.514	5.23869e-143
SSBP1	8.0002e-137	-0.313925	0.675	0.774	1.60228e-132
PDLIM1	4.3341e-149	-0.315083	0.348	0.519	8.68034e-145
ICAM2	4.76107e-150	-0.316492	0.327	0.497	9.53547e-146
ECH1	2.15004e-137	-0.316762	0.522	0.661	4.3061e-133
TXN	7.52667e-199	-0.317982	0.923	0.967	1.50744e-194
IARS	4.0631e-142	-0.318614	0.377	0.537	8.13757e-138
BUD23	5.34319e-159	-0.318997	0.335	0.512	1.07013e-154
APRT	6.24429e-161	-0.319888	0.773	0.866	1.25061e-156
ITGA4	4.14585e-138	-0.320952	0.362	0.526	8.30331e-134
MACF1	1.29106e-133	-0.323293	0.724	0.814	2.58573e-129
PDIA6	6.98672e-141	-0.32458	0.467	0.617	1.3993e-136
TMED3	1.55866e-161	-0.325497	0.306	0.482	3.12169e-157
ACTB	0	-0.325521	0.998	1	0
TSHR	0	-0.325971	0.016	0.229	0
SLA	9.95148e-211	-0.326309	0.147	0.343	1.99308e-206
LY6E	1.04922e-203	-0.326831	0.195	0.396	2.10138e-199
CDT1	1.18299e-189	-0.328198	0.231	0.435	2.36928e-185
GSTO1	6.08281e-153	-0.329591	0.598	0.727	1.21826e-148
RPL10A	0	-0.330792	0.995	1	0
PRKDC	1.19947e-210	-0.331697	0.873	0.956	2.4023e-206
ILF2	8.20428e-158	-0.33302	0.49	0.647	1.64315e-153
HNRNPAB	8.81298e-163	-0.334947	0.623	0.77	1.76506e-158
SNRPE	4.7564e-200	-0.336699	0.82	0.911	9.52613e-196
RUVBL2	4.60163e-163	-0.336772	0.374	0.547	9.21615e-159
MRPL3	1.84657e-172	-0.337913	0.369	0.551	3.69832e-168
FAM136A	1.14849e-177	-0.340517	0.322	0.509	2.30019e-173
HIST1H1B	6.61861e-114	-0.343202	0.386	0.554	1.32558e-109
RSL24D1	1.24033e-167	-0.344949	0.491	0.648	2.48413e-163
C19orf48	7.28362e-200	-0.346002	0.273	0.479	1.45876e-195
MRTO4	2.32377e-226	-0.347923	0.195	0.41	4.65405e-222
PSMB8	3.07084e-190	-0.349409	0.318	0.513	6.15027e-186
CHCHD2	2.56503e-289	-0.350663	0.955	0.989	5.13724e-285
YARS	3.07801e-212	-0.350841	0.235	0.442	6.16463e-208
RPL4	0	-0.351026	0.99	0.999	0
PPM1G	7.00154e-186	-0.352866	0.642	0.782	1.40227e-181
LSS	9.2327e-186	-0.353042	0.285	0.485	1.84913e-181
RBM3	4.82698e-188	-0.353202	0.663	0.796	9.66747e-184
STOML2	4.67842e-172	-0.35333	0.495	0.655	9.36995e-168
BZW2	5.84437e-189	-0.354146	0.343	0.537	1.17051e-184
CCT7	1.5376e-186	-0.355724	0.674	0.798	3.07951e-182
TUFM	1.40001e-176	-0.356942	0.522	0.678	2.80394e-172
PSMA3	3.54408e-172	-0.35757	0.617	0.742	7.09808e-168
COTL1	2.12482e-169	-0.360377	0.356	0.534	4.25559e-165
RPL7	0	-0.360573	1	1	0
EEF1B2	0	-0.360605	0.988	0.999	0
RPL13A	0	-0.360616	1	1	0
CDK4	3.33507e-197	-0.36108	0.339	0.541	6.67948e-193
TPM4	7.05793e-171	-0.361488	0.629	0.76	1.41356e-166
RPL14	0	-0.362024	0.998	1	0
XRCC5	7.36705e-216	-0.362168	0.809	0.903	1.47547e-211
DHCR24	1.00019e-217	-0.364911	0.305	0.522	2.00318e-213
PAFAH1B3	3.77876e-188	-0.365027	0.546	0.699	7.5681e-184
CACYBP	1.32398e-177	-0.365615	0.601	0.742	2.65167e-173
PHGDH	3.77075e-191	-0.366014	0.334	0.529	7.55205e-187
RPL7A	0	-0.367794	1	1	0
IPO5	7.70412e-216	-0.369768	0.34	0.551	1.54298e-211
MRPL12	7.02909e-215	-0.370487	0.298	0.508	1.40779e-210
QPRT	4.62744e-213	-0.371809	0.304	0.512	9.26784e-209
HMGB1	2.87547e-296	-0.372729	0.987	1	5.75899e-292
KPNB1	1.29956e-212	-0.37289	0.655	0.808	2.60275e-208
EBNA1BP2	3.2125e-185	-0.373654	0.365	0.552	6.43399e-181
DCTPP1	6.19237e-250	-0.374683	0.218	0.447	1.24021e-245
CCT4	2.21468e-197	-0.376968	0.581	0.738	4.43556e-193
NASP	5.37468e-250	-0.377421	0.748	0.91	1.07644e-245
PTGES3	4.15206e-242	-0.378245	0.839	0.929	8.31574e-238
EIF3E	4.98068e-256	-0.378427	0.788	0.906	9.9753e-252
POLD2	8.85538e-204	-0.379185	0.493	0.675	1.77356e-199
PSAT1	1.19613e-226	-0.379962	0.181	0.388	2.39561e-222
METTL26	1.62877e-195	-0.38039	0.424	0.605	3.2621e-191
ANP32E	4.26211e-203	-0.380431	0.562	0.743	8.53616e-199
SNRPF	2.24936e-256	-0.381559	0.819	0.916	4.50502e-252
LYAR	4.15222e-226	-0.38208	0.244	0.457	8.31607e-222
CYCS	2.80847e-197	-0.384212	0.621	0.759	5.62481e-193
ERG28	4.92113e-204	-0.386443	0.351	0.547	9.85604e-200
DNTT	0	-0.389594	0.026	0.258	0
NOLC1	4.06839e-218	-0.391123	0.353	0.561	8.14817e-214
AHSA1	8.14464e-215	-0.391495	0.43	0.629	1.63121e-210
HNRNPDL	6.18928e-222	-0.392058	0.633	0.79	1.23959e-217
PSMB6	2.0575e-213	-0.392272	0.614	0.758	4.12076e-209
RPL22L1	1.45433e-177	-0.394486	0.29	0.477	2.91274e-173
NHP2	7.32501e-221	-0.397407	0.423	0.619	1.46705e-216
CNBP	2.16582e-221	-0.397629	0.567	0.735	4.3377e-217
TIMM13	1.00461e-213	-0.397749	0.468	0.651	2.01203e-209
NACA	0	-0.400994	0.994	1	0
CCT8	1.57969e-258	-0.401085	0.745	0.868	3.16381e-254
CCT2	6.2777e-242	-0.402343	0.739	0.857	1.2573e-237
PFDN2	1.78792e-228	-0.402749	0.573	0.741	3.58085e-224
SNU13	1.37077e-239	-0.406042	0.701	0.828	2.74538e-235
SRSF7	5.02854e-239	-0.406175	0.618	0.789	1.00712e-234
RACK1	0	-0.406193	0.996	1	0
PRMT1	3.14698e-228	-0.408619	0.643	0.778	6.30277e-224
FARSA	1.27137e-252	-0.408746	0.29	0.517	2.5463e-248
PSME2	2.61542e-238	-0.410453	0.364	0.576	5.23817e-234
CTSG	0	-0.410675	0.08	0.322	0
FADS1	7.94173e-263	-0.41257	0.466	0.692	1.59057e-258
SNRPD1	9.75794e-256	-0.412616	0.646	0.818	1.95432e-251
RPL6	0	-0.415036	0.999	1	0
TOMM40	7.96743e-259	-0.415448	0.283	0.512	1.59572e-254
HNRNPD	4.59707e-297	-0.416803	0.828	0.933	9.20701e-293
HDGF	1.25238e-227	-0.417375	0.464	0.658	2.50827e-223
RPL29	0	-0.418483	0.998	1	0
EEF1A1	0	-0.419418	1	1	0
CHD3	8.37226e-248	-0.419526	0.406	0.621	1.6768e-243
FBL	2.28367e-268	-0.420094	0.699	0.838	4.57373e-264
APEX1	7.59225e-253	-0.421569	0.487	0.69	1.52058e-248
CD3E	8.20977e-280	-0.423258	0.681	0.831	1.64425e-275
FASN	0	-0.423846	0.136	0.396	0
SNHG15	1.39766e-296	-0.427331	0.229	0.48	2.79924e-292
GNL3	3.80429e-276	-0.427388	0.279	0.52	7.61924e-272
TCP1	3.96944e-303	-0.427506	0.792	0.908	7.95e-299
BCAT1	0	-0.427968	0.099	0.366	0
LARS	7.35161e-268	-0.428326	0.335	0.568	1.47238e-263
PFN1	0	-0.436679	0.974	0.993	0
RNASEH2B	1.98684e-271	-0.43943	0.655	0.81	3.97923e-267
ATP5MC1	2.67715e-269	-0.441013	0.614	0.785	5.36179e-265
FKBP4	6.70115e-292	-0.442899	0.279	0.522	1.34211e-287
GCSH	8.18299e-283	-0.444653	0.336	0.575	1.63889e-278
LSM7	1.57954e-280	-0.445331	0.584	0.767	3.16351e-276
SSRP1	1.01756e-280	-0.446606	0.627	0.798	2.03797e-276
CORO1B	9.5857e-276	-0.45029	0.384	0.61	1.91982e-271
MTHFD2	1.30776e-297	-0.458138	0.282	0.53	2.61918e-293
RPL3	0	-0.462773	0.999	1	0
MCM7	1.16051e-299	-0.462978	0.372	0.63	2.32428e-295
SNRPA1	0	-0.467633	0.407	0.651	0
MZB1	2.37007e-307	-0.467745	0.398	0.649	4.74678e-303
SIVA1	0	-0.468092	0.722	0.893	0
PPA1	0	-0.473921	0.686	0.853	0
GLUL	6.02619e-213	-0.475668	0.639	0.775	1.20693e-208
BTF3	0	-0.478664	0.874	0.961	0
PPIA	0	-0.482535	0.991	1	0
GNA15	0	-0.485735	0.17	0.45	0
GPATCH4	0	-0.488977	0.215	0.5	0
RPL5	0	-0.491584	0.999	1	0
SLC25A5	0	-0.498812	0.837	0.949	0
DKC1	0	-0.502288	0.368	0.615	0
INSIG1	0	-0.503611	0.587	0.818	0
DDX21	0	-0.506673	0.368	0.613	0
PAICS	0	-0.511838	0.483	0.725	0
TFRC	0	-0.512757	0.465	0.702	0
LCK	0	-0.51389	0.531	0.762	0
RSL1D1	0	-0.533186	0.469	0.706	0
TUBB	0	-0.535639	0.914	0.999	0
HNRNPA1	0	-0.536196	0.956	0.997	0
TUBA1B	0	-0.53695	0.919	0.999	0
MYB	0	-0.541125	0.425	0.687	0
GTF3A	0	-0.546203	0.736	0.893	0
SRM	0	-0.547518	0.425	0.675	0
HMGCR	0	-0.553582	0.281	0.569	0
GTF3C6	0	-0.560002	0.253	0.562	0
STK17A	0	-0.560398	0.485	0.711	0
SNRPB	0	-0.562099	0.822	0.957	0
RANBP1	0	-0.565291	0.721	0.906	0
CCT3	0	-0.56658	0.756	0.906	0
PPP1R14B	0	-0.575819	0.54	0.777	0
PHB	0	-0.576389	0.581	0.794	0
CENPV	0	-0.577649	0.339	0.651	0
NUDC	0	-0.578444	0.598	0.811	0
DHCR7	0	-0.579781	0.229	0.553	0
YBX1	0	-0.581408	0.993	0.999	0
EIF2S2	0	-0.581911	0.65	0.845	0
NUDT8	0	-0.598767	0.277	0.604	0
SERBP1	0	-0.59882	0.921	0.986	0
CCT6A	0	-0.603648	0.636	0.847	0
MSMO1	0	-0.607554	0.147	0.49	0
CCT5	0	-0.615339	0.567	0.8	0
GADD45GIP1	0	-0.620792	0.613	0.841	0
HSP90AA1	0	-0.625126	0.991	1	0
EIF4B	0	-0.626511	0.662	0.874	0
CORO1A	0	-0.628576	0.56	0.793	0
NOP56	0	-0.635165	0.559	0.798	0
SET	0	-0.641449	0.944	0.995	0
IDI1	0	-0.643567	0.495	0.782	0
ACLY	0	-0.647907	0.372	0.665	0
SQLE	0	-0.650475	0.56	0.838	0
EBP	0	-0.651682	0.335	0.663	0
RAN	0	-0.658343	0.901	0.992	0
LDHB	0	-0.676106	0.962	0.997	0
PA2G4	0	-0.676186	0.567	0.82	0
HSPA8	0	-0.689929	0.67	0.881	0
HSPE1	0	-0.694554	0.761	0.941	0
NME1	0	-0.710364	0.438	0.739	0
MVD	0	-0.720719	0.232	0.595	0
NME4	0	-0.745322	0.224	0.635	0
ATF4	0	-0.772332	0.518	0.815	0
IL32	0	-0.775732	0.471	0.799	0
NCL	0	-0.775733	0.898	0.985	0
C1QBP	0	-0.785022	0.621	0.875	0
EIF5A	0	-0.785884	0.815	0.954	0
MYC	0	-0.812985	0.137	0.544	0
GYPC	0	-0.814463	0.64	0.888	0
AIF1	0	-0.817415	0.374	0.763	0
IFI16	0	-0.818121	0.591	0.866	0
HMGA1	0	-0.821939	0.461	0.816	0
SCD	0	-0.829611	0.548	0.869	0
FABP5	0	-0.838877	0.453	0.794	0
ANP32B	0	-0.848239	0.819	0.981	0
NPM1	0	-0.857288	0.905	0.995	0
TKT	0	-0.898271	0.683	0.95	0
CALR	0	-0.901523	0.817	0.982	0
FDFT1	0	-0.901764	0.714	0.957	0
TMEM97	0	-0.912202	0.259	0.687	0
MYO7B	0	-1.01328	0.229	0.741	0
HSPD1	0	-1.102	0.872	0.995	0
HSP90AB1	0	-1.18386	0.974	1	0
ACAT2	0	-1.29529	0.404	0.87	0
HMGCS1	0	-1.438	0.278	0.825	0
FDPS	0	-1.78828	0.732	0.99	0
CHI3L2	0	-2.32049	0.351	0.98	0
IGLL1	0	-2.51161	0.155	0.93	0

## Sheet: DEG AZDviBET
	p_val	avg_log2FC	pct.1	pct.2	p_val_adj
NEAT1	0	1.40647	0.99	0.957	0
MALAT1	0	1.28096	1	1	0
ARPP21	0	1.13288	0.924	0.599	0
H1FX	0	1.08956	0.952	0.751	0
BNIP3	0	1.04382	0.905	0.778	0
DDIT4	4.29517e-228	1.0425	0.75	0.603	8.60236e-224
H3F3B	0	0.899717	0.997	0.968	0
GAPDH	0	0.876596	1	1	0
TMSB10	0	0.862449	0.997	0.978	0
HIV-Tx	6.09899e-16	0.83133	0.126	0.192	1.22151e-11
H1F0	0	0.777075	0.616	0.184	0
PTPRC	0	0.759488	0.903	0.73	0
ID1	0	0.757184	0.437	0.11	0
CALM1	0	0.747855	0.922	0.69	0
BTG1	0	0.745326	0.769	0.405	0
PKM	0	0.744271	0.998	0.992	0
CAMK4	0	0.717184	0.735	0.343	0
RPL28	0	0.70412	1	1	0
BNIP3L	0	0.680193	0.824	0.566	0
CIRBP	0	0.671113	0.866	0.566	0
ID3	4.41727e-196	0.668846	0.543	0.298	8.8469e-192
NEK7	0	0.660024	0.673	0.29	0
PIK3R3	1.94213e-238	0.64918	0.591	0.311	3.8897e-234
HEXIM1	0	0.647217	0.701	0.329	0
TPT1	0	0.641052	1	1	0
P4HA1	0	0.630295	0.652	0.327	0
H3F3A	0	0.620386	1	1	0
LDHA	0	0.61721	0.992	0.994	0
FAM162A	2.51219e-187	0.602736	0.896	0.827	5.03142e-183
RSRP1	1.98418e-298	0.600678	0.662	0.352	3.97391e-294
APLP2	0	0.587028	0.674	0.302	0
TMSB4X	0	0.582188	0.999	1	0
SRSF5	0	0.580767	0.951	0.785	0
ADD3	0	0.577411	0.712	0.369	0
TSC22D1	0	0.574644	0.599	0.272	0
PGK1	8.27992e-178	0.565387	0.984	0.987	1.6583e-173
SOX4	6.47194e-251	0.564998	0.99	0.979	1.2962e-246
SESN3	0	0.561735	0.481	0.153	0
TUBB4B	1.83922e-11	0.556316	0.703	0.748	3.68359e-07
ABCB10	1.70961e-226	0.555676	0.722	0.475	3.42401e-222
TRBC1	7.85668e-35	0.550538	0.864	0.922	1.57354e-30
ADA	3.1981e-211	0.5464	0.955	0.947	6.40516e-207
PDE3B	0	0.545862	0.569	0.216	0
COMMD6	4.09995e-292	0.545064	0.8	0.509	8.21139e-288
SLFN5	0	0.537234	0.405	0.076	0
MYL6	0	0.534228	0.989	0.935	0
POLR2L	1.04945e-260	0.533706	0.782	0.52	2.10183e-256
H2AFV	1.9657e-250	0.533202	0.904	0.753	3.9369e-246
BRD2	2.37533e-249	0.52333	0.868	0.651	4.75732e-245
DCXR	4.28206e-243	0.519376	0.685	0.405	8.57611e-239
ACTG1	1.85753e-260	0.516509	0.995	0.999	3.72026e-256
RPLP1	0	0.514506	1	1	0
CDK6	0	0.513669	0.997	0.995	0
POLR2J3.1	1.70039e-241	0.512707	0.837	0.611	3.40554e-237
C9orf16	6.42268e-254	0.498429	0.892	0.687	1.28634e-249
EIF4G2	4.27318e-280	0.495578	0.983	0.923	8.55832e-276
RPS28	0	0.495058	1	1	0
SLC38A2	5.701e-227	0.494846	0.729	0.459	1.1418e-222
ARL6IP1	5.7462e-52	0.494522	0.561	0.432	1.15085e-47
PNRC1	3.82859e-210	0.492552	0.635	0.366	7.66789e-206
COX6A1	3.28596e-285	0.488667	0.972	0.861	6.58112e-281
THEMIS	6.49187e-209	0.486691	0.599	0.33	1.30019e-204
IKZF2	3.26475e-164	0.482971	0.59	0.357	6.53864e-160
KDM6B	3.12886e-211	0.481483	0.517	0.251	6.26648e-207
CBX5	2.74198e-170	0.474708	0.882	0.761	5.49164e-166
MKNK2	1.0968e-68	0.470588	0.506	0.37	2.19667e-64
PHPT1	8.22995e-214	0.470007	0.737	0.475	1.64829e-209
SLC5A3	1.0422e-246	0.468532	0.57	0.273	2.08733e-242
KDM5B	7.63605e-157	0.463548	0.648	0.429	1.52935e-152
DDX5	8.04786e-225	0.463525	0.976	0.915	1.61183e-220
ENO1	9.06321e-143	0.462073	0.987	0.999	1.81518e-138
HMGN2	3.74246e-112	0.457904	0.93	0.946	7.49539e-108
H2AFX	3.74409e-140	0.457134	0.483	0.277	7.49866e-136
INTS6	5.63451e-213	0.45242	0.564	0.29	1.12848e-208
TTC3	2.03803e-201	0.451524	0.879	0.701	4.08176e-197
LEF1	9.88109e-160	0.448239	0.723	0.511	1.97899e-155
WSB1	1.22374e-164	0.44681	0.783	0.576	2.45091e-160
PCBP2	1.11055e-248	0.44651	0.965	0.855	2.22421e-244
EID1	1.37599e-199	0.445991	0.875	0.686	2.75584e-195
COX6C	9.94294e-278	0.44413	0.987	0.934	1.99137e-273
PSMA3-AS1	7.26787e-244	0.435191	0.566	0.266	1.45561e-239
ITM2B	1.59268e-182	0.428401	0.85	0.651	3.18982e-178
ADI1	1.1708e-213	0.427301	0.55	0.274	2.34488e-209
HP1BP3	2.78903e-124	0.426554	0.871	0.753	5.58587e-120
POLR2A	2.43211e-166	0.421538	0.788	0.58	4.87104e-162
UBE2H	2.80698e-193	0.414364	0.506	0.248	5.62183e-189
NRN1	4.06909e-72	0.410226	0.542	0.394	8.14957e-68
CLK1	1.91269e-234	0.406511	0.492	0.209	3.83074e-230
PIK3R1	1.6868e-172	0.404466	0.648	0.396	3.37833e-168
BTG2	0	0.404189	0.302	0.053	0
WDR26	4.01083e-264	0.404174	0.464	0.173	8.03288e-260
PRKCA	6.5942e-168	0.401787	0.653	0.406	1.32069e-163
SIPA1L2	0	0.401211	0.362	0.074	0
LRP12	4.57785e-220	0.401008	0.499	0.223	9.16851e-216
OST4	7.40065e-175	0.40014	0.885	0.708	1.4822e-170
ANAPC16	2.2823e-162	0.399076	0.738	0.51	4.57099e-158
COX7A2	2.95697e-227	0.398803	0.985	0.918	5.92222e-223
JAK1	2.80018e-185	0.398041	0.589	0.325	5.60821e-181
MCRIP1	1.01224e-239	0.392966	0.475	0.192	2.02732e-235
PNISR	7.5367e-162	0.392786	0.931	0.82	1.50945e-157
PPP1R12A	4.49901e-157	0.392441	0.735	0.506	9.01061e-153
FLNB	7.85327e-176	0.391495	0.558	0.304	1.57285e-171
MT-CO2	0	0.390636	0.999	1	0
SEC61G	1.86532e-154	0.390566	0.889	0.718	3.73586e-150
PPP1R10	2.34923e-153	0.389937	0.623	0.388	4.70505e-149
DCP2	3.59739e-160	0.3897	0.591	0.349	7.20484e-156
MMP24OS	1.39073e-207	0.38876	0.509	0.237	2.78535e-203
TNRC6C	1.48328e-177	0.386175	0.579	0.321	2.97072e-173
PTEN	4.09234e-160	0.381105	0.617	0.37	8.19614e-156
TLE4	2.70283e-211	0.379326	0.459	0.195	5.41323e-207
MT-CYB	2.7712e-179	0.37829	0.999	1	5.55015e-175
FRYL	2.40482e-163	0.375276	0.539	0.297	4.81637e-159
AKAP9	3.47493e-127	0.374903	0.841	0.691	6.95958e-123
RNASEH2C	1.15592e-121	0.374313	0.799	0.64	2.31507e-117
ITGB1	9.82253e-159	0.374178	0.684	0.44	1.96726e-154
RPS27	0	0.374106	1	1	0
MARCKSL1	2.55254e-143	0.372895	0.928	0.82	5.11222e-139
C6orf89	5.4734e-170	0.369459	0.562	0.307	1.09621e-165
MIR210HG	1.13663e-228	0.368653	0.378	0.129	2.27644e-224
TTC14	3.22165e-138	0.365891	0.656	0.433	6.45232e-134
GABARAPL2	4.86559e-143	0.363179	0.733	0.52	9.7448e-139
ANAPC11	5.78978e-127	0.363066	0.672	0.465	1.15958e-122
C4orf3	1.8728e-122	0.362897	0.632	0.433	3.75085e-118
AC004687.1	4.52226e-113	0.3596	0.582	0.382	9.05718e-109
FAM89B	2.04486e-194	0.358657	0.47	0.212	4.09544e-190
SYNE2	3.183e-62	0.358606	0.74	0.661	6.37492e-58
ARID4B	1.33803e-122	0.357103	0.745	0.559	2.67981e-118
DCTN3	3.57581e-126	0.354809	0.708	0.509	7.16163e-122
UQCRB	2.02063e-143	0.353552	0.947	0.845	4.04691e-139
ADAM10	3.29477e-116	0.351514	0.664	0.462	6.59876e-112
RPS21	3.79267e-260	0.350638	1	0.999	7.59597e-256
COX8A	1.43626e-143	0.35002	0.942	0.836	2.87655e-139
ARIH1	2.5818e-152	0.348716	0.571	0.327	5.17084e-148
PTP4A2	1.01634e-128	0.348329	0.937	0.854	2.03552e-124
LMO4	1.23108e-156	0.348172	0.552	0.307	2.46561e-152
GLG1	1.5505e-131	0.348086	0.626	0.404	3.10534e-127
MT-ND3	2.28542e-172	0.345302	0.995	0.998	4.57725e-168
C16orf72	6.18446e-150	0.343925	0.552	0.312	1.23862e-145
PTPRK	8.93697e-150	0.343805	0.491	0.26	1.7899e-145
RBM48	5.29431e-142	0.343658	0.461	0.24	1.06035e-137
CDKN2D	1.27607e-186	0.343575	0.39	0.156	2.55572e-182
CCNL1	1.62375e-111	0.343351	0.688	0.498	3.25205e-107
BUB3	3.83222e-71	0.34219	0.769	0.65	7.67517e-67
PBRM1	2.70255e-117	0.341979	0.735	0.544	5.41268e-113
AL441992.1	4.94789e-252	0.340933	0.362	0.11	9.90963e-248
HNRNPH1	1.51722e-116	0.340686	0.903	0.785	3.03869e-112
RPS20	0	0.339838	1	1	0
PRKCB	1.19784e-136	0.339819	0.559	0.328	2.39903e-132
ARRDC3	0	0.339086	0.27	0.027	0
MT-CO1	7.46865e-281	0.338897	0.999	1	1.49582e-276
S100A10	5.06827e-95	0.334556	0.667	0.499	1.01507e-90
SRSF10	7.10346e-86	0.332012	0.832	0.727	1.42268e-81
GNAS	9.96472e-134	0.331557	0.967	0.901	1.99573e-129
CEP85L	1.13122e-149	0.329231	0.494	0.259	2.2656e-145
DDX3X	1.77334e-99	0.329145	0.764	0.605	3.55165e-95
RPS15	0	0.328999	1	1	0
COX20	1.12637e-154	0.326278	0.509	0.268	2.25589e-150
UBA52	2.4227e-274	0.326272	1	1	4.85219e-270
ATP5PD	6.21669e-135	0.32537	0.612	0.381	1.24508e-130
GSK3B	7.43544e-106	0.325278	0.56	0.363	1.48917e-101
ARRDC4	2.88605e-292	0.325057	0.218	0.028	5.78017e-288
EIF4EBP2	6.60913e-156	0.32376	0.501	0.26	1.32368e-151
SSBP2	5.78718e-130	0.323367	0.574	0.348	1.15906e-125
CGGBP1	2.75043e-124	0.323198	0.614	0.394	5.50857e-120
SPTAN1	4.23152e-109	0.322575	0.657	0.456	8.47488e-105
PIP4K2A	3.06545e-122	0.321941	0.561	0.347	6.13947e-118
PSAP	4.7968e-110	0.320293	0.739	0.545	9.60703e-106
LNPEP	1.44172e-139	0.319959	0.52	0.289	2.88747e-135
ID2	0	0.319485	0.228	0.02	0
FAM133B	2.76951e-98	0.317853	0.854	0.722	5.54678e-94
NORAD	1.12784e-90	0.31712	0.654	0.478	2.25883e-86
PAIP2	5.00892e-111	0.316712	0.701	0.51	1.00319e-106
MRPS6	5.16597e-135	0.313507	0.526	0.3	1.03464e-130
RUNX1	7.74636e-71	0.313057	0.772	0.659	1.55144e-66
NAA38	5.32136e-109	0.312735	0.762	0.574	1.06576e-104
FGFR1OP2	9.87184e-124	0.311798	0.591	0.367	1.97713e-119
RORA	1.16623e-119	0.311296	0.456	0.251	2.33573e-115
MED17	4.51197e-173	0.310943	0.395	0.166	9.03657e-169
JUN	3.68596e-36	0.310691	0.584	0.488	7.38224e-32
CDCA7	1.99808e-102	0.309873	0.684	0.497	4.00176e-98
ZNF518A	5.46085e-102	0.309285	0.652	0.459	1.0937e-97
TMBIM6	3.42559e-99	0.30913	0.85	0.708	6.86078e-95
GSTZ1	2.85329e-147	0.308864	0.44	0.216	5.71458e-143
CXCR4	5.21587e-98	0.308718	0.661	0.474	1.04464e-93
KIDINS220	1.91818e-142	0.308272	0.457	0.233	3.84173e-138
TIMM8B	1.27626e-101	0.308264	0.684	0.5	2.55609e-97
KLHL24	1.74424e-150	0.308064	0.408	0.188	3.49337e-146
TMEM65	9.68849e-162	0.307858	0.398	0.175	1.94041e-157
KMT2C	1.68316e-103	0.307248	0.616	0.419	3.37104e-99
HHIP-AS1	1.12465e-95	0.307132	0.443	0.264	2.25246e-91
IGF2R	9.96048e-88	0.306557	0.725	0.56	1.99488e-83
TLE1	7.53163e-155	0.30623	0.406	0.185	1.50844e-150
SMIM14	1.36379e-221	0.305918	0.328	0.1	2.7314e-217
ELF1	2.66827e-88	0.30589	0.665	0.497	5.344e-84
NDUFB1	7.89371e-131	0.305088	0.571	0.343	1.58095e-126
UXT	1.38526e-105	0.304724	0.805	0.637	2.7744e-101
USP11	3.60372e-113	0.304631	0.619	0.407	7.21754e-109
CDKN1B	4.63436e-128	0.302934	0.457	0.244	9.2817e-124
TFDP2	5.88021e-67	0.302479	0.811	0.719	1.17769e-62
SMDT1	2.04096e-118	0.301829	0.553	0.34	4.08763e-114
NCOA3	6.98e-189	0.301408	0.358	0.131	1.39795e-184
TMEM41B	9.56393e-129	0.301032	0.497	0.276	1.91546e-124
NDUFB3	3.96717e-103	0.300948	0.726	0.537	7.94545e-99
RPL36	1.1874e-244	0.29939	1	1	2.37813e-240
MAP1LC3B	8.70295e-114	0.298419	0.528	0.318	1.74303e-109
ZFP36L1	1.96747e-154	0.297452	0.362	0.152	3.94045e-150
KPNA2	0.380774	0.297099	0.414	0.419	1
PNRC2	2.06747e-96	0.296754	0.753	0.581	4.14073e-92
VPS29	3.00967e-98	0.296297	0.598	0.407	6.02776e-94
RBM4	5.21004e-129	0.296277	0.468	0.253	1.04347e-124
SNAPIN	2.37164e-166	0.296168	0.397	0.17	4.74992e-162
EPM2AIP1	3.65079e-127	0.294033	0.468	0.251	7.3118e-123
TRIM33	6.39692e-110	0.292961	0.591	0.379	1.28118e-105
ERV3-1	4.16162e-200	0.292618	0.317	0.101	8.33489e-196
TAX1BP1	1.33039e-93	0.291767	0.659	0.474	2.6645e-89
RBM39	4.14345e-98	0.291335	0.912	0.814	8.2985e-94
CASC15	3.79106e-47	0.291049	0.44	0.324	7.59273e-43
GRN	1.34444e-133	0.290936	0.432	0.218	2.69264e-129
PRMT2	3.71259e-108	0.290443	0.56	0.354	7.43557e-104
ATXN7L3B	3.83183e-96	0.289916	0.593	0.404	7.67438e-92
VPS13C	1.12522e-87	0.289257	0.618	0.439	2.25358e-83
TGOLN2	1.37468e-117	0.288101	0.504	0.291	2.75322e-113
ARL3	2.47677e-129	0.287952	0.478	0.259	4.96048e-125
RPS15A	2.34154e-250	0.287023	1	1	4.68963e-246
SMC4	8.23061e-24	0.286645	0.701	0.691	1.64843e-19
ZNF217	2.35993e-114	0.286064	0.499	0.288	4.72647e-110
YWHAZ	5.97746e-83	0.285988	0.814	0.68	1.19717e-78
MT-CO3	1.12265e-172	0.285303	0.999	1	2.24845e-168
SELENOW	1.67031e-76	0.285271	0.716	0.563	3.34529e-72
STK4	6.34446e-104	0.285271	0.623	0.417	1.27067e-99
MAP4K4	6.71119e-73	0.285259	0.74	0.6	1.34412e-68
RB1	1.63323e-93	0.285221	0.719	0.534	3.27102e-89
CCDC92	2.9586e-179	0.285013	0.341	0.124	5.92548e-175
LGALS1	4.06934e-120	0.284879	0.242	0.09	8.15007e-116
RPS12	5.90036e-284	0.284831	1	1	1.18172e-279
SAP30	1.0614e-99	0.284123	0.512	0.318	2.12577e-95
CASP8	9.57312e-128	0.28379	0.403	0.198	1.9173e-123
MIR181A1HG	1.04098e-107	0.28255	0.463	0.264	2.08488e-103
HIGD2A	1.49265e-108	0.282332	0.533	0.327	2.98948e-104
ATP5MG	3.07791e-123	0.282324	0.977	0.939	6.16444e-119
LZTFL1	8.49898e-156	0.282121	0.33	0.129	1.70218e-151
CRNDE	2.11034e-98	0.28169	0.612	0.412	4.22658e-94
AL353622.1	2.20384e-194	0.281491	0.229	0.055	4.41385e-190
DYNC1LI2	2.90393e-105	0.281121	0.525	0.32	5.81599e-101
AC084033.3	9.57735e-93	0.280972	0.582	0.392	1.91815e-88
ZNF292	4.85115e-78	0.280936	0.836	0.71	9.71588e-74
TMA7	2.91068e-87	0.28082	0.899	0.786	5.82951e-83
STMP1	6.68595e-111	0.280464	0.599	0.38	1.33906e-106
THUMPD3-AS1	1.4854e-128	0.27874	0.421	0.211	2.97496e-124
POLE4	1.70967e-138	0.278638	0.382	0.176	3.42413e-134
ATP5F1E	3.4128e-113	0.278625	0.978	0.934	6.83516e-109
ZNF33A	6.27252e-108	0.277486	0.553	0.345	1.25626e-103
EFCAB14	2.32936e-85	0.276786	0.586	0.407	4.66524e-81
PJA2	7.72581e-111	0.27676	0.497	0.288	1.54733e-106
CD82	3.44926e-118	0.276031	0.401	0.205	6.90818e-114
MTRNR2L12	1.00967e-97	0.275558	0.554	0.357	2.02217e-93
CMC1	1.70441e-100	0.27552	0.522	0.324	3.41359e-96
CHD2	5.57658e-94	0.275266	0.537	0.347	1.11688e-89
GDF11	1.48582e-139	0.27519	0.373	0.167	2.9758e-135
C21orf58	1.71147e-31	0.274623	0.429	0.352	3.42773e-27
ITM2C	2.39017e-135	0.274359	0.38	0.177	4.78703e-131
COX7B	5.28189e-85	0.273068	0.849	0.722	1.05786e-80
MBD5	2.66093e-157	0.273004	0.305	0.112	5.32931e-153
PIAS1	2.46038e-119	0.272991	0.468	0.256	4.92765e-115
SKP1	6.96217e-86	0.272963	0.909	0.809	1.39438e-81
SARAF	1.03494e-90	0.272703	0.608	0.422	2.07277e-86
MPC1	1.67065e-120	0.272308	0.473	0.258	3.34598e-116
COX17	7.34297e-76	0.272238	0.575	0.413	1.47065e-71
STIM2	1.11417e-147	0.272143	0.359	0.153	2.23145e-143
ZYG11B	5.35803e-172	0.271693	0.318	0.113	1.07311e-167
C6orf62	7.30401e-98	0.271564	0.474	0.285	1.46285e-93
MAGED1	3.57094e-93	0.271547	0.559	0.366	7.15188e-89
AAK1	1.49085e-113	0.270965	0.457	0.252	2.98588e-109
NBDY	1.37063e-91	0.270443	0.596	0.404	2.74509e-87
DDX17	7.23078e-80	0.270353	0.918	0.815	1.44818e-75
CCNI	1.19667e-79	0.270304	0.808	0.661	2.39668e-75
ZNF654	4.34179e-113	0.269706	0.421	0.224	8.69573e-109
AC003102.1	1.39874e-260	0.26969	0.24	0.043	2.8014e-256
AC245060.5	2.01078e-131	0.269514	0.309	0.128	4.02719e-127
PCBP1	3.02658e-83	0.268402	0.764	0.598	6.06163e-79
RPL39	2.344e-191	0.268283	1	1	4.69456e-187
AC002454.1	3.29208e-143	0.268246	0.273	0.099	6.59337e-139
ATP6V0A1	1.73699e-186	0.267957	0.267	0.077	3.47885e-182
RYBP	7.85806e-116	0.26757	0.395	0.201	1.57381e-111
AUTS2	7.02591e-113	0.267358	0.422	0.226	1.40715e-108
EPHA3	1.08916e-104	0.267269	0.35	0.175	2.18137e-100
PPM1L	6.0394e-174	0.266683	0.303	0.102	1.20957e-169
MGST3	7.65774e-94	0.266176	0.625	0.427	1.53369e-89
MRPS33	2.3145e-101	0.266175	0.524	0.322	4.63548e-97
AKR7A2	9.14662e-87	0.26594	0.655	0.468	1.83188e-82
ATP5S	7.97124e-119	0.265903	0.446	0.238	1.59648e-114
KRCC1	6.64659e-203	0.265869	0.263	0.069	1.33118e-198
ZNF655	9.4343e-96	0.265846	0.484	0.295	1.8895e-91
SERTAD2	6.99582e-142	0.265666	0.348	0.148	1.40112e-137
USP47	1.1962e-88	0.265526	0.614	0.421	2.39576e-84
RCOR1	1.59911e-123	0.264992	0.381	0.185	3.2027e-119
HOOK3	1.44953e-95	0.264775	0.496	0.304	2.90312e-91
OGA	7.59311e-100	0.264477	0.494	0.297	1.52075e-95
DDX6	5.9364e-82	0.263832	0.636	0.458	1.18894e-77
MED13L	1.89811e-92	0.263643	0.491	0.303	3.80153e-88
SLC2A11	2.06324e-186	0.263115	0.281	0.084	4.13226e-182
SLC44A1	1.44316e-139	0.263009	0.331	0.138	2.89037e-135
DAD1	8.07089e-86	0.262648	0.695	0.515	1.61644e-81
IER3	1.92168e-110	0.262566	0.279	0.119	3.84874e-106
MAN1A2	2.80499e-97	0.262134	0.512	0.314	5.61783e-93
RTF1	1.28925e-75	0.260424	0.745	0.599	2.58211e-71
ZKSCAN1	9.05805e-71	0.260323	0.701	0.55	1.81415e-66
TERF2IP	3.24782e-71	0.259817	0.78	0.644	6.50474e-67
ACTN4	7.80962e-117	0.259216	0.423	0.221	1.56411e-112
RRM2	1.10687e-09	0.258805	0.329	0.306	2.21684e-05
GTF2H5	6.97981e-92	0.258712	0.543	0.352	1.39792e-87
NDUFB2	6.82168e-75	0.25868	0.888	0.799	1.36625e-70
SECISBP2	1.07533e-87	0.258143	0.516	0.331	2.15367e-83
VAMP2	1.05074e-87	0.257975	0.524	0.338	2.10443e-83
SH3BGRL3	3.08696e-69	0.257678	0.854	0.746	6.18257e-65
PFKFB3	3.85619e-131	0.256985	0.312	0.13	7.72317e-127
HMGB2	0.0155049	0.256342	0.663	0.849	1
SLC12A6	6.66748e-230	0.256137	0.235	0.048	1.33536e-225
PGM2L1	3.53435e-98	0.255963	0.411	0.229	7.0786e-94
RPS11	1.3846e-204	0.255914	1	1	2.77308e-200
PELI2	1.32676e-104	0.255514	0.435	0.24	2.65724e-100
ACAP2	4.76552e-92	0.255321	0.508	0.316	9.54438e-88
TMEM18	8.0478e-90	0.255131	0.506	0.317	1.61181e-85
HIPK1	2.64808e-86	0.254994	0.55	0.364	5.30358e-82
ANKRD12	8.65478e-72	0.254987	0.573	0.408	1.73338e-67
TOB1	1.48257e-169	0.254465	0.273	0.087	2.9693e-165
KTN1	1.23832e-74	0.253953	0.918	0.843	2.48011e-70
LRRC1	6.07908e-170	0.253653	0.28	0.09	1.21752e-165
JUND	4.35641e-96	0.253615	0.457	0.269	8.72502e-92
HK2	4.57884e-114	0.253083	0.367	0.18	9.17051e-110
TCF25	2.60068e-81	0.252888	0.623	0.438	5.20865e-77
CTR9	5.81658e-79	0.252818	0.58	0.405	1.16494e-74
SLC9A3R1	5.0921e-88	0.252632	0.553	0.363	1.01985e-83
PTTG1IP	4.10919e-63	0.252344	0.564	0.411	8.22989e-59
PHF20L1	5.31351e-76	0.252055	0.597	0.429	1.06419e-71
ABI1	3.95377e-107	0.252042	0.436	0.238	7.91862e-103
SVBP	9.07238e-109	0.251364	0.428	0.231	1.81702e-104
TOP1	1.67503e-54	0.250741	0.813	0.717	3.35474e-50
FYN	5.45623e-82	0.250582	0.534	0.351	1.09277e-77
ATP11B	1.20002e-96	0.250545	0.45	0.261	2.4034e-92
SEPT7	6.49425e-75	0.25054	0.927	0.843	1.30067e-70
TRIM8	4.28409e-111	0.250529	0.386	0.197	8.58017e-107
CHMP1B	2.78396e-112	0.25039	0.372	0.185	5.57571e-108
NDUFA1	1.88606e-77	0.250136	0.644	0.471	3.7774e-73
ERH	1.2413e-56	-0.250746	0.811	0.872	2.48607e-52
ATP5F1D	1.31186e-53	-0.251894	0.761	0.821	2.62739e-49
BRIX1	5.62396e-62	-0.2523	0.234	0.379	1.12637e-57
TCERG1	9.9261e-52	-0.252306	0.397	0.523	1.988e-47
GART	6.70263e-57	-0.254507	0.296	0.432	1.3424e-52
RUVBL1	2.74747e-60	-0.254563	0.262	0.405	5.50263e-56
EEF1B2	3.51351e-112	-0.254734	0.992	0.999	7.03685e-108
BATF3	1.82745e-88	-0.255055	0.097	0.258	3.66002e-84
GFRA1	1.71403e-105	-0.255524	0.051	0.215	3.43286e-101
SNRPF	1.44245e-67	-0.25565	0.883	0.916	2.88894e-63
RPL7L1	3.5512e-45	-0.255872	0.553	0.641	7.11234e-41
ITGA4	5.14047e-48	-0.256274	0.402	0.526	1.02953e-43
TCOF1	1.0468e-63	-0.256562	0.241	0.388	2.09654e-59
ARL2	6.61832e-65	-0.256602	0.237	0.385	1.32552e-60
EIF3I	1.72269e-51	-0.256685	0.65	0.724	3.4502e-47
GLUL	1.04326e-35	-0.25669	0.706	0.775	2.08944e-31
HSPA9	8.61479e-45	-0.258289	0.584	0.672	1.72537e-40
PECAM1	3.70652e-106	-0.259889	0.069	0.241	7.42341e-102
ZNF689	5.75532e-86	-0.260418	0.127	0.294	1.15268e-81
CYFIP2	5.03938e-54	-0.260981	0.294	0.425	1.00929e-49
SNRPE	7.18395e-69	-0.261353	0.878	0.911	1.4388e-64
YDJC	8.39496e-68	-0.261704	0.205	0.356	1.68134e-63
ARPC1B	1.2422e-66	-0.263504	0.237	0.39	2.48788e-62
CD79A	5.77931e-123	-0.264377	0.026	0.196	1.15748e-118
METAP2	1.43981e-52	-0.265039	0.52	0.624	2.88365e-48
MZT2B	3.81103e-67	-0.265788	0.848	0.892	7.63272e-63
TPM4	2.68445e-52	-0.265976	0.674	0.76	5.37641e-48
CD7	1.33655e-63	-0.268642	0.241	0.386	2.67684e-59
CCDC34	1.20399e-63	-0.268689	0.353	0.504	2.41135e-59
SINHCAF	2.1085e-51	-0.269493	0.51	0.619	4.2229e-47
PRDX5	1.88656e-67	-0.270206	0.808	0.856	3.77841e-63
PSMA3	6.60623e-54	-0.270965	0.679	0.742	1.3231e-49
DAZAP1	9.10092e-54	-0.271048	0.428	0.547	1.82273e-49
APRT	6.17314e-70	-0.271403	0.807	0.866	1.23636e-65
MDH2	2.39741e-55	-0.272771	0.61	0.697	4.80154e-51
UFC1	1.98859e-59	-0.274093	0.362	0.497	3.98275e-55
LGALS9	6.90216e-119	-0.274301	0.058	0.239	1.38236e-114
EIF4G1	2.54255e-53	-0.274377	0.537	0.648	5.09222e-49
AEBP1	1.90508e-87	-0.274742	0.137	0.305	3.81549e-83
RPL22L1	1.37612e-50	-0.275431	0.346	0.477	2.7561e-46
PRKDC	1.48596e-84	-0.275431	0.881	0.956	2.97609e-80
CBX3	1.26399e-75	-0.276583	0.831	0.888	2.53152e-71
KPNB1	2.88171e-67	-0.277523	0.71	0.808	5.77148e-63
SLA	5.83428e-72	-0.27778	0.187	0.343	1.16849e-67
SLC3A2	2.52555e-60	-0.278007	0.279	0.417	5.05817e-56
SNHG15	1.5835e-64	-0.278166	0.329	0.48	3.17144e-60
ANP32E	3.23364e-64	-0.278768	0.612	0.743	6.47633e-60
EIF5B	1.75712e-54	-0.280922	0.579	0.674	3.51915e-50
TMED3	5.92768e-63	-0.28097	0.34	0.482	1.1872e-58
SLC38A1	4.4078e-60	-0.281181	0.349	0.487	8.82794e-56
ANP32A	1.22552e-64	-0.281726	0.756	0.823	2.45447e-60
CDK4	5.56729e-62	-0.281741	0.4	0.541	1.11502e-57
PPM1G	4.85191e-66	-0.282166	0.69	0.782	9.71741e-62
NDUFAF3	8.73721e-60	-0.283131	0.565	0.67	1.74989e-55
MACF1	4.88307e-53	-0.284093	0.753	0.814	9.77982e-49
BZW2	1.20985e-63	-0.284121	0.395	0.537	2.42309e-59
TUBA1C	1.40791e-93	-0.284926	0.377	0.594	2.81976e-89
MYO1G	1.08013e-60	-0.285188	0.292	0.435	2.16329e-56
FAM213A	3.67959e-71	-0.286171	0.333	0.49	7.36949e-67
STIP1	4.04951e-52	-0.286488	0.522	0.621	8.11035e-48
PSMC3	1.49849e-60	-0.287601	0.448	0.579	3.00118e-56
PDLIM1	4.66312e-64	-0.287806	0.377	0.519	9.33929e-60
MRPL11	7.71539e-63	-0.288262	0.523	0.65	1.54524e-58
IPO5	5.90643e-68	-0.290258	0.405	0.551	1.18294e-63
MRTO4	9.59595e-76	-0.290923	0.247	0.41	1.92188e-71
MRPS34	7.51899e-61	-0.291033	0.475	0.6	1.5059e-56
JTB	6.59913e-60	-0.292097	0.6	0.694	1.32167e-55
MZB1	5.68562e-75	-0.293157	0.48	0.649	1.13872e-70
GTPBP4	1.32901e-68	-0.293601	0.371	0.521	2.66174e-64
XRCC6	3.01245e-81	-0.293671	0.819	0.881	6.03334e-77
DNPH1	2.61096e-79	-0.293681	0.253	0.421	5.22924e-75
RUVBL2	4.14953e-65	-0.29509	0.414	0.547	8.31068e-61
TCP1	5.21676e-87	-0.297247	0.856	0.908	1.04481e-82
PARP14	8.69147e-136	-0.29772	0.052	0.249	1.74073e-131
BUD23	5.65409e-74	-0.30288	0.355	0.512	1.1324e-69
DCTPP1	6.38971e-81	-0.303434	0.277	0.447	1.27973e-76
CCT4	3.93029e-71	-0.304399	0.633	0.738	7.87158e-67
RPL3	6.61729e-230	-0.304704	1	1	1.32531e-225
CLPP	1.92382e-72	-0.304993	0.432	0.574	3.85302e-68
PSMD7	7.51516e-68	-0.305464	0.598	0.707	1.50514e-63
PPA1	2.94499e-82	-0.305614	0.781	0.853	5.89823e-78
HNRNPD	2.80912e-97	-0.3096	0.874	0.933	5.6261e-93
TXN	5.70534e-107	-0.309895	0.935	0.967	1.14267e-102
TSHR	2.0242e-154	-0.310804	0.027	0.229	4.05406e-150
CUTA	2.20856e-72	-0.311797	0.451	0.589	4.4233e-68
HSP90B1	7.67729e-62	-0.313792	0.584	0.702	1.53761e-57
ABLIM1	2.62447e-76	-0.313831	0.262	0.426	5.25629e-72
QPRT	2.54166e-81	-0.316067	0.345	0.512	5.09044e-77
TMEM147	3.15737e-77	-0.316719	0.38	0.534	6.32358e-73
GNL3	8.45768e-80	-0.316788	0.353	0.52	1.6939e-75
MRPS15	4.82401e-86	-0.317368	0.301	0.472	9.66153e-82
PFDN2	4.01183e-77	-0.318432	0.642	0.741	8.0349e-73
EBNA1BP2	2.08106e-71	-0.318698	0.406	0.552	4.16795e-67
SSBP1	2.51356e-77	-0.320241	0.68	0.774	5.03416e-73
PPIA	5.19489e-173	-0.321781	0.991	1	1.04043e-168
MZT2A	4.6478e-84	-0.32341	0.653	0.761	9.30862e-80
MRPL3	1.06466e-82	-0.32478	0.391	0.551	2.1323e-78
CYCS	1.94792e-79	-0.325635	0.658	0.759	3.90129e-75
C12orf57	9.12053e-79	-0.32654	0.581	0.707	1.82666e-74
CCT2	1.91753e-89	-0.32684	0.785	0.857	3.84043e-85
BST2	3.23208e-84	-0.329088	0.348	0.514	6.47322e-80
LY6E	6.87623e-104	-0.330391	0.204	0.396	1.37717e-99
CCT8	1.29151e-100	-0.333145	0.802	0.868	2.58664e-96
PRELID1	8.51343e-82	-0.333838	0.578	0.7	1.70507e-77
NDUFB10	2.59846e-96	-0.33447	0.728	0.815	5.20419e-92
COTL1	1.39288e-74	-0.334563	0.385	0.534	2.78965e-70
PSMB5	1.34554e-88	-0.336158	0.446	0.605	2.69485e-84
YARS	1.28956e-101	-0.336819	0.249	0.442	2.58274e-97
NDUFS6	2.07962e-90	-0.336854	0.635	0.757	4.16506e-86
PDIA6	2.12653e-82	-0.337471	0.469	0.617	4.25901e-78
RNASEH2B	6.76971e-90	-0.34045	0.715	0.81	1.35584e-85
BTF3	8.93612e-139	-0.342547	0.927	0.961	1.78973e-134
CCT7	4.95715e-96	-0.343287	0.699	0.798	9.92817e-92
LYAR	1.95937e-93	-0.346416	0.279	0.457	3.92423e-89
DNTT	4.70959e-147	-0.347188	0.05	0.258	9.43236e-143
FADS1	7.24053e-105	-0.349755	0.501	0.692	1.45013e-100
CACYBP	2.30765e-89	-0.351461	0.616	0.742	4.62176e-85
CNBP	8.46778e-95	-0.351465	0.608	0.735	1.69593e-90
PSAT1	1.59263e-97	-0.353807	0.206	0.388	3.18973e-93
PSMB8	8.05604e-104	-0.354714	0.321	0.513	1.61346e-99
CLIC1	5.25802e-100	-0.35521	0.558	0.705	1.05308e-95
SNRPA1	2.46009e-98	-0.356018	0.485	0.651	4.92707e-94
CD3G	2.10353e-107	-0.356188	0.771	0.866	4.21296e-103
MCM7	3.19801e-105	-0.35894	0.424	0.63	6.40497e-101
IARS	1.53418e-96	-0.359013	0.363	0.537	3.07266e-92
MTHFD2	3.80851e-91	-0.359106	0.361	0.53	7.62769e-87
TUBA1B	1.39709e-124	-0.359419	0.832	0.999	2.7981e-120
PRDX1	2.58051e-133	-0.359934	0.922	0.974	5.16824e-129
SNRPD1	1.92509e-111	-0.360322	0.681	0.818	3.85556e-107
DHCR24	3.56927e-114	-0.361851	0.311	0.522	7.14854e-110
TMEM160	2.98584e-102	-0.362813	0.502	0.659	5.98005e-98
MRPL12	2.05073e-107	-0.363245	0.315	0.508	4.1072e-103
HLA-B	2.54937e-101	-0.368661	0.29	0.481	5.10588e-97
TUFM	3.27553e-101	-0.371828	0.537	0.678	6.56024e-97
INSIG1	1.96702e-124	-0.372199	0.634	0.818	3.93955e-120
FARSA	2.93293e-112	-0.374842	0.319	0.517	5.87406e-108
AHSA1	1.65591e-106	-0.375161	0.451	0.629	3.31645e-102
CTSG	9.71178e-141	-0.376476	0.104	0.322	1.94508e-136
FASN	2.8412e-140	-0.376583	0.165	0.396	5.69035e-136
ECH1	6.44012e-100	-0.379048	0.516	0.661	1.28983e-95
NOLC1	7.34992e-112	-0.379521	0.361	0.561	1.47204e-107
TOMM40	3.82585e-111	-0.379615	0.317	0.512	7.6624e-107
CHCHD2	2.27259e-184	-0.379711	0.949	0.989	4.55155e-180
MYB	5.64626e-108	-0.381043	0.52	0.687	1.13083e-103
PFN1	2.99416e-186	-0.383174	0.967	0.993	5.99671e-182
FAM136A	1.22395e-123	-0.386733	0.298	0.509	2.45133e-119
GSTP1	2.81302e-234	-0.386928	0.99	0.999	5.63393e-230
TUBB	2.53414e-139	-0.388716	0.849	0.999	5.07538e-135
FBL	4.49495e-126	-0.389062	0.735	0.838	9.00249e-122
METTL26	1.14633e-111	-0.390007	0.423	0.605	2.29586e-107
STOML2	1.85347e-111	-0.390395	0.491	0.655	3.71213e-107
TIMM13	5.65833e-111	-0.391647	0.487	0.651	1.13325e-106
GNA15	2.29443e-125	-0.3929	0.232	0.45	4.59529e-121
XRCC5	3.0274e-144	-0.3945	0.816	0.903	6.06329e-140
HDGF	8.15659e-111	-0.395133	0.484	0.658	1.6336e-106
PAICS	1.38924e-124	-0.395829	0.555	0.725	2.78237e-120
POLD2	1.21968e-117	-0.398949	0.504	0.675	2.44277e-113
ERG28	1.15767e-119	-0.401608	0.344	0.547	2.31858e-115
SNU13	1.23458e-130	-0.402871	0.724	0.828	2.47263e-126
PAFAH1B3	6.04461e-126	-0.403392	0.535	0.699	1.21061e-121
NHP2	2.31645e-124	-0.40697	0.422	0.619	4.63939e-120
PSMB6	1.26701e-123	-0.408156	0.627	0.758	2.53757e-119
PRMT1	7.92438e-124	-0.409358	0.656	0.778	1.5871e-119
GSTO1	2.35536e-128	-0.410653	0.57	0.727	4.71732e-124
LSM7	8.72771e-134	-0.414028	0.612	0.767	1.74799e-129
BCAT1	3.89218e-188	-0.424156	0.104	0.366	7.79527e-184
TFRC	4.75377e-136	-0.43434	0.517	0.702	9.52084e-132
YBX3	3.50494e-143	-0.438401	0.471	0.672	7.01969e-139
LARS	3.80902e-152	-0.441006	0.335	0.568	7.62872e-148
HSP90AA1	2.75412e-215	-0.441452	0.968	1	5.51595e-211
PHGDH	1.03077e-150	-0.447005	0.296	0.529	2.06442e-146
GCSH	4.54474e-160	-0.453644	0.334	0.575	9.1022e-156
EIF4B	6.65612e-184	-0.454107	0.764	0.874	1.33309e-179
ICAM2	2.03884e-173	-0.457822	0.237	0.497	4.0834e-169
SET	1.40342e-258	-0.457843	0.959	0.995	2.81077e-254
HMGCR	1.4937e-150	-0.463151	0.332	0.569	2.99159e-146
GPATCH4	2.27872e-177	-0.463349	0.235	0.5	4.56382e-173
CORO1B	2.57525e-157	-0.464448	0.382	0.61	5.15772e-153
RAN	1.65569e-243	-0.465614	0.926	0.992	3.31602e-239
RANBP1	4.18873e-183	-0.466297	0.751	0.906	8.38918e-179
CD3E	1.2158e-185	-0.46648	0.664	0.831	2.435e-181
RSL1D1	4.99663e-156	-0.471239	0.513	0.706	1.00072e-151
HSPA8	5.19994e-166	-0.471368	0.701	0.881	1.04144e-161
SNRPB	3.26113e-217	-0.473276	0.842	0.957	6.5314e-213
LCK	3.11486e-182	-0.474992	0.537	0.762	6.23845e-178
DKC1	5.82148e-158	-0.475454	0.391	0.615	1.16593e-153
DDX21	3.518e-154	-0.479582	0.388	0.613	7.04586e-150
SIVA1	1.79852e-204	-0.485757	0.718	0.893	3.60207e-200
FKBP4	5.73741e-190	-0.488205	0.252	0.522	1.14909e-185
CORO1A	9.30015e-166	-0.489142	0.63	0.793	1.86263e-161
SSRP1	6.36788e-186	-0.490452	0.612	0.798	1.27536e-181
IDI1	7.61033e-197	-0.491973	0.533	0.782	1.5242e-192
SQLE	4.07469e-217	-0.499461	0.591	0.838	8.16079e-213
PSME2	1.24769e-194	-0.505043	0.312	0.576	2.49887e-190
DHCR7	1.9181e-205	-0.514471	0.268	0.553	3.84158e-201
SERBP1	2.30151e-303	-0.517106	0.937	0.986	4.60946e-299
MSMO1	1.09741e-211	-0.519668	0.194	0.49	2.1979e-207
CHD3	4.19833e-207	-0.519684	0.347	0.621	8.40841e-203
CCT6A	7.42353e-213	-0.524497	0.692	0.847	1.48678e-208
YBX1	0	-0.526667	0.987	0.999	0
PPP1R14B	3.01262e-203	-0.530163	0.562	0.777	6.03368e-199
NOP56	4.12203e-208	-0.53961	0.603	0.798	8.25559e-204
CCT3	1.70159e-256	-0.541244	0.792	0.906	3.40794e-252
NUDT8	2.30245e-221	-0.552653	0.315	0.604	4.61134e-217
ATP5MC1	8.04881e-225	-0.554297	0.573	0.785	1.61202e-220
EIF2S2	2.13376e-251	-0.564643	0.683	0.845	4.2735e-247
MT-ND6	3.29092e-244	-0.564956	0.809	0.931	6.59106e-240
SCD	2.35164e-252	-0.56559	0.635	0.869	4.70987e-248
MYC	4.70158e-192	-0.569083	0.265	0.544	9.41632e-188
CCT5	3.42233e-236	-0.573306	0.597	0.8	6.85423e-232
NPM1	0	-0.574636	0.968	0.995	0
FDFT1	1.30779e-306	-0.583551	0.752	0.957	2.61924e-302
EBP	2.07749e-242	-0.585852	0.368	0.663	4.1608e-238
STK17A	1.14208e-221	-0.592198	0.481	0.711	2.28736e-217
GTF3C6	1.33661e-270	-0.593709	0.238	0.562	2.67696e-266
GTF3A	1.06346e-286	-0.595669	0.727	0.893	2.12989e-282
SRM	6.52437e-240	-0.596015	0.398	0.675	1.3067e-235
CENPV	5.3991e-275	-0.604909	0.331	0.651	1.08133e-270
LDHB	0	-0.618851	0.969	0.997	0
NUDC	4.93168e-275	-0.62434	0.587	0.811	9.87718e-271
GADD45GIP1	2.25768e-304	-0.6253	0.618	0.841	4.52168e-300
ATF4	1.75808e-264	-0.627787	0.616	0.815	3.52108e-260
HSPE1	0	-0.636143	0.784	0.941	0
MVD	9.54619e-279	-0.647391	0.248	0.595	1.91191e-274
ACLY	8.1009e-260	-0.647746	0.381	0.665	1.62245e-255
C1QBP	0	-0.649051	0.688	0.875	0
TKT	0	-0.64982	0.814	0.95	0
PHB	0	-0.668867	0.54	0.794	0
IFI16	0	-0.706746	0.642	0.866	0
ANP32B	0	-0.720483	0.85	0.981	0
PA2G4	0	-0.745003	0.545	0.82	0
NME4	0	-0.75093	0.222	0.635	0
CALR	0	-0.75844	0.815	0.982	0
HMGA1	0	-0.758499	0.496	0.816	0
NCL	0	-0.761733	0.899	0.985	0
FABP5	0	-0.764684	0.49	0.794	0
IL32	0	-0.766653	0.449	0.799	0
AIF1	0	-0.779011	0.398	0.763	0
NME1	0	-0.786453	0.387	0.739	0
MYO7B	0	-0.840509	0.303	0.741	0
TMEM97	0	-0.844922	0.29	0.687	0
GYPC	0	-0.856317	0.59	0.888	0
EIF5A	0	-0.909475	0.772	0.954	0
HSPD1	0	-0.988017	0.906	0.995	0
HSP90AB1	0	-1.0904	0.972	1	0
ACAT2	0	-1.30444	0.378	0.87	0
HMGCS1	0	-1.37723	0.281	0.825	0
FDPS	0	-1.8848	0.614	0.99	0
IGLL1	0	-2.39766	0.171	0.93	0
CHI3L2	0	-2.44674	0.246	0.98	0
